# Supplementary material for: Copy number variation underlies complex phenotypes in domestic dog breeds and other canids
Source: Genome Res. 2021 May;31(5):762–74. doi: 10.1101/gr.266049.120 (PMC8092016; doi:10.1101/gr.266049.120)
Supplement: Supplemental Material [file supp_gr.266049.120_Supplemental_Data.zip]

Archive with 7 entries (6 files):
- Supplemental Data/
- Supplemental Data/.~lock.Supplemental_Data_S1_PHENOTYPE-BREED_a.csv#
- Supplemental Data/Supplemental_Data_S1_PHENOTYPE-BREED.csv
- Supplemental Data/Supplemental_Data_S2_COPYNUMBER-CALLS.bed.gz
- Supplemental Data/Supplemental_Data_S3_SEGDUPS.bed
- Supplemental Data/Supplemental_Data_S4_DIFFERENTIATED-REGIONS.txt
- Supplemental Data/Supplemental_Data_S5_ALL-DOG-ACCESSIONS.txt
