# Supplementary material for: Copy number variation underlies complex phenotypes in domestic dog breeds and other canids
Source: Genome Res. 2021 May;31(5):762–74. doi: 10.1101/gr.266049.120 (PMC8092016; doi:10.1101/gr.266049.120)
Supplement: Supplemental Material [file supp_gr.266049.120_Supplemental_Data.zip › Supplemental Data/Supplemental_Data_S1_PHENOTYPE-BREED.csv]

Sample	Alternative	Breed	Group1	Group2	FCIgroup	FCIsection	Breedcreation	Location	BodyheightM	BodyheightF	BodyweightM	BodyweightF	Hairlength	Littersize	Intelligence	Smell	Fighting	Lifespan	SighthoundRacing	Temperament	IgA	HipDysplasia	ElbowDysplasia	PatellarLuxation	Cardiac	Thyroid	Cataract	RetinalAtrophy	Ectropion	StrangerDirectedAggression_serpell	OwnerDirectedAggression_serpell	DogDirectedAggression_serpell	StrangerDirectedFear_serpell	DogDirectedFear_serpell	NonsocialFear_serpell	DogRivalry_serpell	Trainability_serpell	Chasing_serpell	AttachmentAttentionSeeking_serpell	SeparationRelatedBehavior_serpell	TouchSensitivity_serpell	Excitability_serpell	EnergyLevel_serpell	AOD_jones	HT_jones	WT_jones	WT0.33resid_jones	Boldness_jones	excitability_jones
AustralianCattleDog02	AC065	AustralianCattleDog	Herders2	AllHerders	1	2	1890s	Australia.Oceania	46-51	43-48	15-16	14-16	Medium	5.5	1	0	1	13	0	79.3	NA	59	33	91	63	NA	68	11	75	0.8	0	1	0.25	0.5	0.5	0.5	3	2.75	2.3333333333	0.375	0.70833333335	2.1666666667	2.5	13.5	19	45	0.09	1	NA
AustralianCattleDog03	AC108	AustralianCattleDog	Herders2	AllHerders	1	2	1890s	Australia.Oceania	46-51	43-48	15-16	14-16	Medium	5.5	1	0	1	13	0	79.3	NA	59	33	91	63	NA	68	11	75	0.8	0	1	0.25	0.5	0.5	0.5	3	2.75	2.3333333333	0.375	0.70833333335	2.1666666667	2.5	13.5	19	45	0.09	1	NA
WestHighlandWhiteTerr08	AF001westie	WestHighlandWhiteTerrier	Terriers1	AllTerriers	3	2	1890s	UK.Europe	25-30	23-28	7-10	6-7	Long	3.7	4	0	0	12.8	0	88.7	NA	92	NA	47	89	NA	45	63	NA	0.4	0	0.5	0.125	0.5	0.6	0.29166666665	2.5	2.75	2	0.25	0.625	2.3333333333	2	12.8	11	18.5	0.2	1	10
WestHighlandWhiteTerr09	AF032westie	WestHighlandWhiteTerrier	Terriers1	AllTerriers	3	2	1890s	UK.Europe	25-30	23-28	7-10	6-7	Long	3.7	4	0	0	12.8	0	88.7	NA	92	NA	47	89	NA	45	63	NA	0.4	0	0.5	0.125	0.5	0.6	0.29166666665	2.5	2.75	2	0.25	0.625	2.3333333333	2	12.8	11	18.5	0.2	1	10
WestHighlandWhiteTerr20	AF056westie	WestHighlandWhiteTerrier	Terriers1	AllTerriers	3	2	1890s	UK.Europe	25-30	23-28	7-10	6-7	Long	3.7	4	0	0	12.8	0	88.7	NA	92	NA	47	89	NA	45	63	NA	0.4	0	0.5	0.125	0.5	0.6	0.29166666665	2.5	2.75	2	0.25	0.625	2.3333333333	2	12.8	11	18.5	0.2	1	10
WestHighlandWhiteTerr21	AF064westie	WestHighlandWhiteTerrier	Terriers1	AllTerriers	3	2	1890s	UK.Europe	25-30	23-28	7-10	6-7	Long	3.7	4	0	0	12.8	0	88.7	NA	92	NA	47	89	NA	45	63	NA	0.4	0	0.5	0.125	0.5	0.6	0.29166666665	2.5	2.75	2	0.25	0.625	2.3333333333	2	12.8	11	18.5	0.2	1	10
WestHighlandWhiteTerr22	AF069westie	WestHighlandWhiteTerrier	Terriers1	AllTerriers	3	2	1890s	UK.Europe	25-30	23-28	7-10	6-7	Long	3.7	4	0	0	12.8	0	88.7	NA	92	NA	47	89	NA	45	63	NA	0.4	0	0.5	0.125	0.5	0.6	0.29166666665	2.5	2.75	2	0.25	0.625	2.3333333333	2	12.8	11	18.5	0.2	1	10
WestHighlandWhiteTerr23	AF070westie	WestHighlandWhiteTerrier	Terriers1	AllTerriers	3	2	1890s	UK.Europe	25-30	23-28	7-10	6-7	Long	3.7	4	0	0	12.8	0	88.7	NA	92	NA	47	89	NA	45	63	NA	0.4	0	0.5	0.125	0.5	0.6	0.29166666665	2.5	2.75	2	0.25	0.625	2.3333333333	2	12.8	11	18.5	0.2	1	10
Pug01	AF23	Pug	Toy	Toy	9	11	1500s	China.Asia	30	21	4-5	3-4	Short	4.2	5	0	0	13.5	0	91.7	NA	2	2	31	76	NA	220	156	41	0.2	0	0.25	0	0.5	0.5	0	2.13392857145	1	2.1666666667	0.5	0.75	2.1666666667	2	13	13	16	-0.18	0	6
Pug02	AF24	Pug	Toy	Toy	9	11	1500s	China.Asia	30	21	4-5	3-4	Short	4.2	5	0	0	13.5	0	91.7	NA	2	2	31	76	NA	220	156	41	0.2	0	0.25	0	0.5	0.5	0	2.13392857145	1	2.1666666667	0.5	0.75	2.1666666667	2	13	13	16	-0.18	0	6
BullTerrier03	AFBullTerrierDG773	BullTerrier	BullStafford	BullyTerrier	3	3	1800s	UK.Europe	46-56	46-56	25-29	25-29	Short	5.5	4	0	1	9	0	92.6	0.23	134	NA	62	7	NA	147	61	25	0.25	0.1875	1.75	0	0.25	0.3333333333	0.5	2.4375	2.125	1.25	0.4375	0.5	1.6666666667	2.5	12.9	19.5	62.5	0.44	1	NA
Chihuahua02	AFch1	Chihuahua	Toy	Toy	9	6	Old	Mexico.America	15-25	15-25	1.5-3	1.5-3	Short	3.2	5	0	0	17.5	0	69.8	NA	NA	NA	21	58	NA	185	88	NA	0.8	0	1.25	1.5	1.25	1	0.5	2.2857142857	1.75	2.18333333335	0.625	1	2.1666666667	2	13	6	4	-0.22	0	9
AfghanHound01	NA	AfghanHound	AncientSighthounds	AncientSighthounds	10	1	Basal	Afghanistan.Asia	61-74	61-74	20-27	20-27	Long	8	6	0	0	11.92	1	72.7	NA	152	45	NA	144	17	72	118	NA	0.3	0	1	0.25	0.75	0.5	0.5	2	2.5	1.58333333335	0.375	0.5	1.55	2	12	27	60	-0.57	0	5
AfghanHound02	NA	AfghanHound	AncientSighthounds	AncientSighthounds	10	1	Basal	Afghanistan.Asia	61-74	61-74	20-27	20-27	Long	8	6	0	0	11.92	1	72.7	NA	152	45	NA	144	17	72	118	NA	0.3	0	1	0.25	0.75	0.5	0.5	2	2.5	1.58333333335	0.375	0.5	1.55	2	12	27	60	-0.57	0	5
AfghanHound03	NA	AfghanHound	AncientSighthounds	AncientSighthounds	10	1	Basal	Afghanistan.Asia	61-74	61-74	20-27	20-27	Long	8	6	0	0	11.92	1	72.7	NA	152	45	NA	144	17	72	118	NA	0.3	0	1	0.25	0.75	0.5	0.5	2	2.5	1.58333333335	0.375	0.5	1.55	2	12	27	60	-0.57	0	5
AfghanHound04	NA	AfghanHound	AncientSighthounds	AncientSighthounds	10	1	Basal	Afghanistan.Asia	61-74	61-74	20-27	20-27	Long	8	6	0	0	11.92	1	72.7	NA	152	45	NA	144	17	72	118	NA	0.3	0	1	0.25	0.75	0.5	0.5	2	2.5	1.58333333335	0.375	0.5	1.55	2	12	27	60	-0.57	0	5
AiredaleTerrier01	AIRE0667	AiredaleTerrier	Terriers1	AllTerriers	3	1	1800s	UK.Europe	58-61	56-59	20-30	20-30	Medium	7.4	3	0	0	11.5	0	77.8	NA	102	40	NA	22	NA	59	42	NA	0.3	0	0.75	0	0	0.36666666665	0.25	2.66964285715	2.75	1.6666666667	0.25	0.25	2.08333333335	2.5	11.2	23	55	-0.17	1	7
AiredaleTerrier02	AIRE4411	AiredaleTerrier	Terriers1	AllTerriers	3	1	1800s	UK.Europe	58-61	56-59	20-30	20-30	Medium	7.4	3	0	0	11.5	0	77.8	NA	102	40	NA	22	NA	59	42	NA	0.3	0	0.75	0	0	0.36666666665	0.25	2.66964285715	2.75	1.6666666667	0.25	0.25	2.08333333335	2.5	11.2	23	55	-0.17	1	7
AiredaleTerrier05_88987	NA	AiredaleTerrier	Terriers1	AllTerriers	3	1	1800s	UK.Europe	58-61	56-59	20-30	20-30	Medium	7.4	3	0	0	11.5	0	77.8	NA	102	40	NA	22	NA	59	42	NA	0.3	0	0.75	0	0	0.36666666665	0.25	2.66964285715	2.75	1.6666666667	0.25	0.25	2.08333333335	2.5	11.2	23	55	-0.17	1	7
AlaskanMalamute01	NA	AlaskanMalamute	ArcticSpitz	OldSpitz	5	1	Basal	US.America	64	58	39	34	Long	6.9	4	0	1	10.7	0	85.2	NA	98	70	86	26	65	142	149	80	0.1	0.125	1.25	0	0.25	0.5	1.25	2.4375	2.5	1.6666666667	0.25	0.5	2	1.5	12	24	80	0.2	1	3
AlaskanMalamute02	NA	AlaskanMalamute	ArcticSpitz	OldSpitz	5	1	Basal	US.America	64	58	39	34	Long	6.9	4	0	1	10.7	0	85.2	NA	98	70	86	26	65	142	149	80	0.1	0.125	1.25	0	0.25	0.5	1.25	2.4375	2.5	1.6666666667	0.25	0.5	2	1.5	12	24	80	0.2	1	3
AmericanHairlessTerrier01	NA	AmericanHairlessTerrier	Toy	Toy	NA	NA	1900s	US.America	18-46	18-46	2.3-11.3	2.3-11.3	Short	4	NA	0	0	15	0	80	NA	NA	NA	53	145	NA	162	NA	NA	NA	NA	NA	NA	NA	NA	NA	NA	NA	NA	NA	NA	NA	NA	NA	NA	NA	NA	NA	NA
AmericanStaffordshireTerrier01	AS006	AmericanStaffordshireTerrier	BullStafford	BullyTerrier	3	3	1890s	US.America	46-48	43-46	18-27	18-27	Short	5.6	3	0	1	12	0	85.2	0.22	22	20	106	24	34	148	89	NA	0.3	0	0.75	0	0.25	0.55	0	2.5714285714	2.25	2	0.625	0.25	2.1666666667	2	13	15	33	0.25	1	NA
AustralianTerrier01	AUS.AmericaT1552	AustralianTerrier	Terriers2	AllTerriers	3	2	1800s	Australia.Oceania	25	23	6.5	6	Medium	5.5	3	0	0	11	0	82.4	NA	164	NA	3	NA	66	166	105	NA	0.1	0	1.125	0.5	0.5	0.5	0.75	2.4285714286	1.5	1.91666666665	0.25	0.5	1.66666666665	2	15	10	11.5	-0.06	1	NA
AustralianCattleDog01	NA	AustralianCattleDog	Herders2	AllHerders	1	2	1890s	Australia.Oceania	46-51	43-48	15-16	14-16	Medium	5.5	1	0	1	13	0	79.3	NA	59	33	91	63	NA	68	11	75	0.8	0	1	0.25	0.5	0.5	0.5	3	2.75	2.3333333333	0.375	0.70833333335	2.1666666667	2.5	13.5	19	45	0.09	1	NA
AustralianCattleDog04_88989	NA	AustralianCattleDog	Herders2	AllHerders	1	2	1890s	Australia.Oceania	46-51	43-48	15-16	14-16	Medium	5.5	1	0	1	13	0	79.3	NA	59	33	91	63	NA	68	11	75	0.8	0	1	0.25	0.5	0.5	0.5	3	2.75	2.3333333333	0.375	0.70833333335	2.1666666667	2.5	13.5	19	45	0.09	1	NA
Basenji02	BASE0668	Basenji	Basenji	Basenji	5	6	Basal	Africa.Africa	43	40	11	9.5	Short	4.8	6	0	0	13.58	1	67.8	NA	165	77	103	142	39	131	16	83	0.4625	0.4375	0.6666666667	1.25	1.125	1	1.25	1.66964285715	3.25	1.8333333333	0.5	0.5	1.6666666667	1	11	17	24	-0.33	1	NA
Basenji03	BASE0704	Basenji	Basenji	Basenji	5	6	Basal	Africa.Africa	43	40	11	9.5	Short	4.8	6	0	0	13.58	1	67.8	NA	165	77	103	142	39	131	16	83	0.4625	0.4375	0.6666666667	1.25	1.125	1	1.25	1.66964285715	3.25	1.8333333333	0.5	0.5	1.6666666667	1	11	17	24	-0.33	1	NA
Basenji01	NA	Basenji	Basenji	Basenji	5	6	Basal	Africa.Africa	43	40	11	9.5	Short	4.8	6	0	0	13.58	1	67.8	NA	165	77	103	142	39	131	16	83	0.4625	0.4375	0.6666666667	1.25	1.125	1	1.25	1.66964285715	3.25	1.8333333333	0.5	0.5	1.6666666667	1	11	17	24	-0.33	1	NA
Basenji02_70668	NA	Basenji	Basenji	Basenji	5	6	Basal	Africa.Africa	43	40	11	9.5	Short	4.8	6	0	0	13.58	1	67.8	NA	165	77	103	142	39	131	16	83	0.4625	0.4375	0.6666666667	1.25	1.125	1	1.25	1.66964285715	3.25	1.8333333333	0.5	0.5	1.6666666667	1	11	17	24	-0.33	1	NA
BassettMix01	NA	Bassetmixedbreeds	Mixed	Mixed	6	1.3	1600s	France.Europe	30-38	28-36	25-34	20-29	Short	6.7	6	1	0	11.5	0	86.5	NA	12	NA	NA	NA	NA	188	146	9	NA	NA	NA	NA	NA	NA	NA	NA	NA	NA	NA	NA	NA	NA	NA	NA	NA	NA	NA	NA
BergerBlancSuisse01	BB011	BergerBlancSuisse	Shepherds	Shepherds	1	1	1900s	Switzerland.Europe	60-66	55-61	30-40	25-35	Medium	8	1	0	1	12	0	NA	NA	NA	NA	NA	NA	NA	NA	NA	NA	NA	NA	NA	NA	NA	NA	NA	NA	NA	NA	NA	NA	NA	NA	NA	NA	NA	NA	NA	NA
BorderCollie10	BC273	BorderCollie	Herders1	AllHerders	1	1	1890s	UK.Europe	48-56	46-53	14-20	12-19	Long	6	1	0	0	12.52	2	81.5	0.37	109	105	117	140	43	109	69	NA	0.375	0	0.75	0.25	0.5	0.8333333333	0.5	3.125	1.75	2	0.25	0.5	2	2.5	13	22.8	56.3	-0.11	1	NA
BeardedCollie01	BD016	BeardedCollie	Herders1	AllHerders	1	1	1900s	Scotland.Europe	53-56	51-56	18-27	18-27	Long	5.4	3	0	0	13	0	58	0.15	144	84	NA	4	90	31	141	NA	0	0	0.25	0.375	0.5	0.8333333333	0.375	2.75	2.5	2	0.5	0.25	2.25	2	12.3	23.3	56.3	-0.18	0	NA
BeardedCollie02	BD036	BeardedCollie	Herders1	AllHerders	1	1	1900s	Scotland.Europe	53-56	51-56	18-27	18-27	Long	5.4	3	0	0	13	0	58	0.15	144	84	NA	4	90	31	141	NA	0	0	0.25	0.375	0.5	0.8333333333	0.375	2.75	2.5	2	0.5	0.25	2.25	2	12.3	23.3	56.3	-0.18	0	NA
BeardedCollie03	BD052	BeardedCollie	Herders1	AllHerders	1	1	1900s	Scotland.Europe	53-57	51-57	18-28	18-28	Long	5.4	3	0	0	13	0	58	0.15	144	84	NA	4	90	31	141	NA	0	0	0.25	0.375	0.5	0.8333333333	0.375	2.75	2.5	2	0.5	0.25	2.25	2	12.3	23.3	56.3	-0.18	0	NA
BeardedCollie04	BD085	BeardedCollie	Herders1	AllHerders	1	1	1900s	Scotland.Europe	53-57	51-57	18-28	18-28	Long	5.4	3	0	0	13	0	58	0.15	144	84	NA	4	90	31	141	NA	0	0	0.25	0.375	0.5	0.8333333333	0.375	2.75	2.5	2	0.5	0.25	2.25	2	12.3	23.3	56.3	-0.18	0	NA
BeardedCollie05	BD089	BeardedCollie	Herders1	AllHerders	1	1	1900s	Scotland.Europe	53-58	51-58	18-29	18-29	Long	5.4	3	0	0	13	0	58	0.15	144	84	NA	4	90	31	141	NA	0	0	0.25	0.375	0.5	0.8333333333	0.375	2.75	2.5	2	0.5	0.25	2.25	2	12.3	23.3	56.3	-0.18	0	NA
BeardedCollie06	BD091	BeardedCollie	Herders1	AllHerders	1	1	1900s	Scotland.Europe	53-58	51-58	18-29	18-29	Long	5.4	3	0	0	13	0	58	0.15	144	84	NA	4	90	31	141	NA	0	0	0.25	0.375	0.5	0.8333333333	0.375	2.75	2.5	2	0.5	0.25	2.25	2	12.3	23.3	56.3	-0.18	0	NA
BeardedCollie07	BD093	BeardedCollie	Herders1	AllHerders	1	1	1900s	Scotland.Europe	53-59	51-59	18-30	18-30	Long	5.4	3	0	0	13	0	58	0.15	144	84	NA	4	90	31	141	NA	0	0	0.25	0.375	0.5	0.8333333333	0.375	2.75	2.5	2	0.5	0.25	2.25	2	12.3	23.3	56.3	-0.18	0	NA
Beagle04	BEAG9356	Beagle	Scenthounds	Scenthounds	6	1.3	1800s	UK.Europe	36-41	33-38	10-11	9-10	Short	5.5	6	1	0	12.3	0	80	NA	55	126	68	64	22	187	87	60	0.3	0.125	0.75	0	0.75	0.8333333333	0.5	2.19642857145	2.25	1.8333333333	0.5	0.75	2	2	13.3	14	26	0.13	0	8
Beagle01	NA	Beagle	Scenthounds	Scenthounds	6	1.3	1800s	UK.Europe	36-41	33-38	10-11	9-10	Short	5.5	6	1	0	12.3	0	80	NA	55	126	68	64	22	187	87	60	0.3	0.125	0.75	0	0.75	0.8333333333	0.5	2.19642857145	2.25	1.8333333333	0.5	0.75	2	2	13.3	14	26	0.13	0	8
Beagle02	NA	Beagle	Scenthounds	Scenthounds	6	1.3	1800s	UK.Europe	36-41	33-38	10-11	9-10	Short	5.5	6	1	0	12.3	0	80	NA	55	126	68	64	22	187	87	60	0.3	0.125	0.75	0	0.75	0.8333333333	0.5	2.19642857145	2.25	1.8333333333	0.5	0.75	2	2	13.3	14	26	0.13	0	8
Beagle03	NA	Beagle	Scenthounds	Scenthounds	6	1.3	1800s	UK.Europe	36-41	33-38	10-11	9-10	Short	5.5	6	1	0	12.3	0	80	NA	55	126	68	64	22	187	87	60	0.3	0.125	0.75	0	0.75	0.8333333333	0.5	2.19642857145	2.25	1.8333333333	0.5	0.75	2	2	13.3	14	26	0.13	0	8
BelgianMalinois01	NA	BelgianMalinois	ContinentalHerders	ContinentalHerders	1	1	1890s	Belgium.Europe	60-66	56-62	25-30	20-25	Short	7.1	2	1	0	12.5	0	92.6	0.18	153	39	132	141	87	129	110	64	1.05	0	1.125	0.25	0.3333333333	0.5	0.5	3.125	2.75	2.2	0.375	0.25	2.1666666667	3	11	25	67.5	-0.16	1	NA
BelgianSheepdog01	NA	BelgianSheepdog	ContinentalHerders	ContinentalHerders	1	1	1890s	Belgium.Europe	60-66	56-62	25-30	20-25	Short	6.3	2	1	0	12.5	0	80.6	0.18	171	54	NA	122	106	167	165	77	0.5	0	0.75	0.25	0.25	0.5	0.5	3.125	1.875	2.1666666667	0.25	0.25	2	2	12.2	24	68	-0.02	1	NA
BelgianTervuren01	NA	BelgianTervuren	ContinentalHerders	ContinentalHerders	1	1	1890s	Belgium.Europe	60-66	56-62	25-30	20-25	Long	6.2	2	1	0	12.5	0	80.5	0.18	167	57	133	123	97	96	151	NA	0.5	0	0.75	0.25	0.29166666665	0.5	0.25	3.125	2.25	2	0.25	0.5	2	2.5	13	25	72.5	-0.06	1	NA
BergerPicard01_86405	NA	BergerPicard	Shepherds	Shepherds	1	1	1800s	France.Europe	61-66	56-61	23-32	23-32	Medium	5	NA	0	0	13	0	95.2	NA	44	61	NA	5	62	26	38	NA	NA	NA	NA	NA	NA	NA	NA	NA	NA	NA	NA	NA	NA	NA	NA	NA	NA	NA	NA	NA
BergerPicard02_88986	NA	BergerPicard	Shepherds	Shepherds	1	1	1800s	France.Europe	61-66	56-61	23-32	23-32	Medium	5	NA	0	0	13	0	95.2	NA	44	61	NA	5	62	26	38	NA	NA	NA	NA	NA	NA	NA	NA	NA	NA	NA	NA	NA	NA	NA	NA	NA	NA	NA	NA	NA
BergerPicard03_91180	NA	BergerPicard	Shepherds	Shepherds	1	1	1800s	France.Europe	61-66	56-61	23-32	23-32	Medium	5	NA	0	0	13	0	95.2	NA	44	61	NA	5	62	26	38	NA	NA	NA	NA	NA	NA	NA	NA	NA	NA	NA	NA	NA	NA	NA	NA	NA	NA	NA	NA	NA
BerneseMountainDog01	NA	BerneseMountainDog	MountainDogs	LargeDogs	2	3	1600s	Switzerland.Europe	64-70	58-66	39-50	36-48	Long	6.4	2	0	0	7.56	0	86	NA	62	8	102	71	79	79	130	34	0.3	0	0.25	0	0.25	0.5	0	2.75	1.25	1.8333333333	0.125	0.25	2	1.5	7	26	85	0.04	1	NA
BerneseMountainDog02	NA	BerneseMountainDog	MountainDogs	LargeDogs	2	3	1600s	Switzerland.Europe	64-70	58-66	39-50	36-48	Long	6.4	2	0	0	7.56	0	86	NA	62	8	102	71	79	79	130	34	0.3	0	0.25	0	0.25	0.5	0	2.75	1.25	1.8333333333	0.125	0.25	2	1.5	7	26	85	0.04	1	NA
BlackRussianTerrier01	NA	BlackRussianTerrier	MarketDogs	MarketDogs	2	1.4	1900s	Russia.Europe	72-76	68-72	50-60	45-50	Medium	9	NA	0	0	13	0	94.4	NA	10	9	84	121	88	113	NA	32	0.6	0	1	0	0	0.1666666667	0.25	3	0.3333333333	1.8333333333	0	0	1.6	0.5	12	28.5	110	0.11	1	NA
Bloodhound01	NA	Bloodhound	Scenthounds	Scenthounds	6	1.1	1300s	Belgium.Europe	64-72	58-66	46-54	40-48	Short	7	6	1	0	6.75	0	75	NA	23	26	61	39	40	208	107	4	NA	NA	NA	NA	NA	NA	NA	NA	NA	NA	NA	NA	NA	NA	8.5	26	90	0.12	0	1
BorderCollie02	BORD2544	BorderCollie	Herders1	AllHerders	1	1	1890s	UK.Europe	48-56	46-53	14-20	12-19	Long	6	1	0	0	12.52	2	81.5	0.37	109	105	117	140	43	109	69	NA	0.375	0	0.75	0.25	0.5	0.8333333333	0.5	3.125	1.75	2	0.25	0.5	2	2.5	13	22.8	56.3	-0.11	1	NA
BorderCollie03	BORD4410	BorderCollie	Herders1	AllHerders	1	1	1890s	UK.Europe	48-56	46-53	14-20	12-19	Long	6	1	0	0	12.52	2	81.5	0.37	109	105	117	140	43	109	69	NA	0.375	0	0.75	0.25	0.5	0.8333333333	0.5	3.125	1.75	2	0.25	0.5	2	2.5	13	22.8	56.3	-0.11	1	NA
BorderCollie04	BORD9441	BorderCollie	Herders1	AllHerders	1	1	1890s	UK.Europe	48-56	46-53	14-20	12-19	Long	6	1	0	0	12.52	2	81.5	0.37	109	105	117	140	43	109	69	NA	0.375	0	0.75	0.25	0.5	0.8333333333	0.5	3.125	1.75	2	0.25	0.5	2	2.5	13	22.8	56.3	-0.11	1	NA
BorderCollie01	NA	BorderCollie	Herders1	AllHerders	1	1	1890s	UK.Europe	48-56	46-53	14-20	12-19	Long	6	1	0	0	12.52	2	81.5	0.37	109	105	117	140	43	109	69	NA	0.375	0	0.75	0.25	0.5	0.8333333333	0.5	3.125	1.75	2	0.25	0.5	2	2.5	13	22.8	56.3	-0.11	1	NA
BorderCollie05	NA	BorderCollie	Herders1	AllHerders	1	1	1890s	UK.Europe	48-56	46-53	14-20	12-19	Long	6	1	0	0	12.52	2	81.5	0.37	109	105	117	140	43	109	69	NA	0.375	0	0.75	0.25	0.5	0.8333333333	0.5	3.125	1.75	2	0.25	0.5	2	2.5	13	22.8	56.3	-0.11	1	NA
BorderTerrier01	NA	BorderTerrier	Terriers2	AllTerriers	3	1	1800s	UK.Europe	33-41	28-36	6-7	5-6.5	Medium	6	1	0	0	13	0	91	NA	166	72	64	31	91	60	137	NA	0.3	0	1	0	0.875	0.5	0	2.875	2.875	1.83333333335	0.375	0.5	1.8333333333	2	13.8	14	14	-0.42	1	NA
BorderTerrier02_90482	NA	BorderTerrier	Terriers2	AllTerriers	3	1	1800s	UK.Europe	33-41	28-36	6-7	5-6.5	Medium	6	1	0	0	13	0	91	NA	166	72	64	31	91	60	137	NA	0.3	0	1	0	0.875	0.5	0	2.875	2.875	1.83333333335	0.375	0.5	1.8333333333	2	13.8	14	14	-0.42	1	NA
BorderTerrier03_90483	NA	BorderTerrier	Terriers2	AllTerriers	3	1	1800s	UK.Europe	33-41	28-36	6-7	5-6.5	Medium	6	1	0	0	13	0	91	NA	166	72	64	31	91	60	137	NA	0.3	0	1	0	0.875	0.5	0	2.875	2.875	1.83333333335	0.375	0.5	1.8333333333	2	13.8	14	14	-0.42	1	NA
Borzoi01	NA	Borzoi	EuropeanSighthound	EuropeanSighthound	10	1	1300s	Russia.Europe	75-85	68-78	34-48	25-41	Medium	7.6	6	0	0	11	1	25	NA	180	NA	NA	18	29	184	80	NA	0	0	0.29166666665	0	0.25	0.3333333333	0.25	2.26785714285	3	1.3333333333	0.125	0.25	1.1666666667	2	11	28	90	-0.13	0	NA
BostonTerrier01	NA	BostonTerrier	BullyDog	BullyTerrier	9	1.1	1890s	US.America	38.1-43	38.1-43	4.5-11.3	4.5-11.3	Short	4.1	4	0	0	10.92	1	83.8	NA	90	NA	27	27	NA	212	168	68	0.2	0	0.6666666667	0	0.25	0.5	0.5	2.5	2.125	2	0.1875	0.25	2.5	2	15	16	20	-0.37	0	8
BouvierDeFlandres01	NA	BouvierDesFlandres	ContinentalHerders	ContinentalHerders	1	2	1800s	Belgium.Europe	58-71	56-69	36-54	27-36	Medium	6.9	3	0	0	11	0	85.3	NA	70	38	116	62	63	41	121	57	0.65	0	1	0	0.25	0.4	0.125	2.75	2.25	1.6666666667	0.25	0.25	2	2	11	25.5	95	0.27	1	NA
Boxer01	NA	Boxer	BullyDog	BullyTerrier	2	2.1	1890s	Germany.Europe	57-63	53-60	25-32	25-32	Short	6.6	4	0	1	8.81	0	83.5	0.25	99	107	113	32	7	200	147	17	0.5	0	1	0	0.25	0.6	0.25	2.7142857143	2.25	2	0.375	0.25	2.3333333333	2.5	10.4	23.5	70	0.08	1	4
BrittanySpaniel01	BRIT2137	BrittanySpaniel	Pointers	Sporting	7	1.2	1600s	France.Europe	43-52	43-52	14-20	14-20	Medium	6.4	2	1	0	12	0	90.9	NA	74	93	92	49	71	120	68	NA	0.3	0	0.25	0	0.5	0.4	0	2.625	2.75	1.8333333333	0.5	0.5	2.1666666667	2.5	NA	NA	NA	NA	NA	NA
Bulldog01	NA	Bulldog	BullyDog	BullyTerrier	2	2.1	1600s	UK.Europe	31-40	31-40	24-25	22-23	Short	5.4	6	0	1	6.29	0	70.6	NA	1	4	36	124	98	198	NA	15	0	0	0.625	0	0.25	0.6666666667	0.25	2.375	1.5	1.8333333333	0.125	0.25	1.6666666667	1.5	6.7	23.5	50	-0.36	1	3
BullTerrier01	NA	BullTerrier	BullStafford	BullyTerrier	3	3	1800s	UK.Europe	46-56	46-56	25-29	20-25	Short	5.5	4	0	1	9	0	65	0.23	134	NA	62	7	NA	147	61	25	0.25	0.1875	1.75	0	0.25	0.3333333333	0.5	2.4375	2.125	1.25	0.4375	0.5	1.6666666667	2.5	12.9	19.5	62.5	0.44	1	NA
BullTerrier02	NA	BullTerrier	BullStafford	BullyTerrier	3	3	1800s	UK.Europe	46-56	46-56	25-29	20-25	Short	5.5	4	0	1	9	0	65	0.23	134	NA	62	7	NA	147	61	25	0.25	0.1875	1.75	0	0.25	0.3333333333	0.5	2.4375	2.125	1.25	0.4375	0.5	1.6666666667	2.5	12.9	19.5	62.5	0.44	1	NA
CarolinaDog01	NA	Carolina	Carolina	Carolina	NA	NA	Village	US.America	45.1-50.2	45.1-50.2	14-20	14-20	Medium	4.5	NA	0	0	NA	1	66.7	NA	NA	NA	NA	NA	NA	NA	NA	NA	NA	NA	NA	NA	NA	NA	NA	NA	NA	NA	NA	NA	NA	NA	NA	NA	NA	NA	NA	NA
CaucasianOvcharka01	NA	CaucasianOvcharka	MountainDogs	LargeDogs	2	2.2	Old	Caucasus.Europe	68-100	64-70	50-100	45-80	Medium	8.1	NA	0	0	11	0	82.4	NA	NA	NA	NA	NA	NA	NA	NA	NA	NA	NA	NA	NA	NA	NA	NA	NA	NA	NA	NA	NA	NA	NA	NA	NA	NA	NA	NA	NA
CavalierKCSpaniel01	CAV1651	CavalierKCSpaniel	Spaniels	Sporting	9	7	Modern	UK.Europe	30-33	30-33	5.9-8.2	5.9-8.2	Long	4.1	4	0	0	11.29	0	83.6	NA	80	103	69	12	110	160	136	86	0.1	0	0	0	0.75	0.6666666667	0	2.875	2.5	2	0.375	0.25	2.16666666665	2	10.7	12.5	15.5	-0.15	0	NA
Chihuahua01	NA	Chihuahua	Toy	Toy	9	6	Old	Mexico.America	15-25	15-25	1.5-3	1.5-3	Short	3.2	5	0	0	17.5	0	69.8	NA	NA	NA	21	58	NA	185	88	NA	0.8	0	1.25	1.5	1.25	1	0.5	2.2857142857	1.75	2.18333333335	0.625	1	2.1666666667	2	13	6	4	-0.22	0	9
Chihuahua03	NA	Chihuahua	Toy	Toy	9	6	Old	Mexico.America	15-25	15-25	1.5-3	1.5-3	Short	3.2	5	0	0	17.5	0	69.8	NA	NA	NA	21	58	NA	185	88	NA	0.8	0	1.25	1.5	1.25	1	0.5	2.2857142857	1.75	2.18333333335	0.625	1	2.1666666667	2	13	6	4	-0.22	0	9
ChineseCrested01	NA	ChineseCrestedDog	Toy	Toy	9	4	Old	Mexico.America	30	30	2.3-5.4	2.3-5.4	Short	4.3	5	0	0	10.08	0	75.8	NA	187	NA	46	48	NA	209	45	NA	0.6	0	1.58333333335	1.5	1	0.8	1	2.625	1.5	1.8333333333	1	0.75	1.8333333333	2	12	12	9	-0.49	0	NA
ChineseCrested05	NA	ChineseCrestedDog	Toy	Toy	9	4	Old	Mexico.America	30	30	2.3-5.4	2.3-5.4	Short	4.3	5	0	0	10.08	0	75.8	NA	187	NA	46	48	NA	209	45	NA	0.6	0	1.58333333335	1.5	1	0.8	1	2.625	1.5	1.8333333333	1	0.75	1.8333333333	2	12	12	9	-0.49	0	NA
ChineseCrested_88178	NA	ChineseCrestedDog	Toy	Toy	9	4	Old	Mexico.America	30	30	2.3-5.4	2.3-5.4	Short	4.3	5	0	0	10.08	0	75.8	NA	187	NA	46	48	NA	209	45	NA	0.6	0	1.58333333335	1.5	1	0.8	1	2.625	1.5	1.8333333333	1	0.75	1.8333333333	2	12	12	9	-0.49	0	NA
ChineseIndigenousDog02	NA	ChineseIndigenous	Village	Village	NA	NA	Village	China.Asia	NA	NA	NA	NA	NA	NA	NA	NA	NA	NA	NA	NA	NA	NA	NA	NA	NA	NA	NA	NA	NA	NA	NA	NA	NA	NA	NA	NA	NA	NA	NA	NA	NA	NA	NA	NA	NA	NA	NA	NA	NA
ChineseIndigenousDog03	NA	ChineseIndigenous	Village	Village	NA	NA	Village	China.Asia	NA	NA	NA	NA	NA	NA	NA	NA	NA	NA	NA	NA	NA	NA	NA	NA	NA	NA	NA	NA	NA	NA	NA	NA	NA	NA	NA	NA	NA	NA	NA	NA	NA	NA	NA	NA	NA	NA	NA	NA	NA
ChineseIndigenousDog04	NA	ChineseIndigenous	Village	Village	NA	NA	Village	China.Asia	NA	NA	NA	NA	NA	NA	NA	NA	NA	NA	NA	NA	NA	NA	NA	NA	NA	NA	NA	NA	NA	NA	NA	NA	NA	NA	NA	NA	NA	NA	NA	NA	NA	NA	NA	NA	NA	NA	NA	NA	NA
ChineseIndigenousDog05	NA	ChineseIndigenous	Village	Village	NA	NA	Village	China.Asia	NA	NA	NA	NA	NA	NA	NA	NA	NA	NA	NA	NA	NA	NA	NA	NA	NA	NA	NA	NA	NA	NA	NA	NA	NA	NA	NA	NA	NA	NA	NA	NA	NA	NA	NA	NA	NA	NA	NA	NA	NA
ChineseIndigenousDog06	NA	ChineseIndigenous	Village	Village	NA	NA	Village	China.Asia	NA	NA	NA	NA	NA	NA	NA	NA	NA	NA	NA	NA	NA	NA	NA	NA	NA	NA	NA	NA	NA	NA	NA	NA	NA	NA	NA	NA	NA	NA	NA	NA	NA	NA	NA	NA	NA	NA	NA	NA	NA
ChineseIndigenousDog07	NA	ChineseIndigenous	Village	Village	NA	NA	Village	China.Asia	NA	NA	NA	NA	NA	NA	NA	NA	NA	NA	NA	NA	NA	NA	NA	NA	NA	NA	NA	NA	NA	NA	NA	NA	NA	NA	NA	NA	NA	NA	NA	NA	NA	NA	NA	NA	NA	NA	NA	NA	NA
ChineseIndigenousDog08	NA	ChineseIndigenous	Village	Village	NA	NA	Village	China.Asia	NA	NA	NA	NA	NA	NA	NA	NA	NA	NA	NA	NA	NA	NA	NA	NA	NA	NA	NA	NA	NA	NA	NA	NA	NA	NA	NA	NA	NA	NA	NA	NA	NA	NA	NA	NA	NA	NA	NA	NA	NA
ChineseIndigenousDog09	NA	ChineseIndigenous	Village	Village	NA	NA	Village	China.Asia	NA	NA	NA	NA	NA	NA	NA	NA	NA	NA	NA	NA	NA	NA	NA	NA	NA	NA	NA	NA	NA	NA	NA	NA	NA	NA	NA	NA	NA	NA	NA	NA	NA	NA	NA	NA	NA	NA	NA	NA	NA
ChineseIndigenousDog10	NA	ChineseIndigenous	Village	Village	NA	NA	Village	China.Asia	NA	NA	NA	NA	NA	NA	NA	NA	NA	NA	NA	NA	NA	NA	NA	NA	NA	NA	NA	NA	NA	NA	NA	NA	NA	NA	NA	NA	NA	NA	NA	NA	NA	NA	NA	NA	NA	NA	NA	NA	NA
ChineseIndigenousDog11	NA	ChineseIndigenous	Village	Village	NA	NA	Village	China.Asia	NA	NA	NA	NA	NA	NA	NA	NA	NA	NA	NA	NA	NA	NA	NA	NA	NA	NA	NA	NA	NA	NA	NA	NA	NA	NA	NA	NA	NA	NA	NA	NA	NA	NA	NA	NA	NA	NA	NA	NA	NA
ChineseIndigenousDog12	NA	ChineseIndigenous	Village	Village	NA	NA	Village	China.Asia	NA	NA	NA	NA	NA	NA	NA	NA	NA	NA	NA	NA	NA	NA	NA	NA	NA	NA	NA	NA	NA	NA	NA	NA	NA	NA	NA	NA	NA	NA	NA	NA	NA	NA	NA	NA	NA	NA	NA	NA	NA
ChineseIndigenousDog13	NA	ChineseIndigenous	Village	Village	NA	NA	Village	China.Asia	NA	NA	NA	NA	NA	NA	NA	NA	NA	NA	NA	NA	NA	NA	NA	NA	NA	NA	NA	NA	NA	NA	NA	NA	NA	NA	NA	NA	NA	NA	NA	NA	NA	NA	NA	NA	NA	NA	NA	NA	NA
ChineseIndigenousDog14	NA	ChineseIndigenous	Village	Village	NA	NA	Village	China.Asia	NA	NA	NA	NA	NA	NA	NA	NA	NA	NA	NA	NA	NA	NA	NA	NA	NA	NA	NA	NA	NA	NA	NA	NA	NA	NA	NA	NA	NA	NA	NA	NA	NA	NA	NA	NA	NA	NA	NA	NA	NA
ChineseIndigenousDog15	NA	ChineseIndigenous	Village	Village	NA	NA	Village	China.Asia	NA	NA	NA	NA	NA	NA	NA	NA	NA	NA	NA	NA	NA	NA	NA	NA	NA	NA	NA	NA	NA	NA	NA	NA	NA	NA	NA	NA	NA	NA	NA	NA	NA	NA	NA	NA	NA	NA	NA	NA	NA
Chinook01	NA	Chinook	Shepherds	Shepherds	NA	NA	1900s	US.America	53-69	53-69	25-41	25-41	Medium	NA	NA	0	0	NA	0	77.8	NA	54	NA	5	NA	NA	92	161	NA	0.2	0	0.3333333333	0	0.25	0.3333333333	0	2.75	2.25	1.6666666667	0.25	0.25	1.8333333333	1.5	NA	NA	NA	NA	NA	NA
ChongqingDog01	NA	ChongqingDog	Village	Village	NA	NA	Basal	China.Asia	35-45	30-40	14-25	12-20	Short	4	NA	0	0	18	0	NA	NA	NA	NA	NA	NA	NA	NA	NA	NA	NA	NA	NA	NA	NA	NA	NA	NA	NA	NA	NA	NA	NA	NA	NA	NA	NA	NA	NA	NA
ChowChow01	NA	ChowChow	AsianSpitz	OldSpitz	5	5	Basal	China.Asia	48-56	46-51	25-32	20-27	Long	4.4	6	0	0	9.01	0	71.4	NA	34	1	13	129	105	219	95	24	0.3	0	0.29166666665	0.375	0.25	0.58333333335	0.5	2.5	1.875	1.3333333333	0.5	0.5	1.6666666667	1.5	13.5	18.5	60	0.51	1	4
ChowChow02	NA	ChowChow	AsianSpitz	OldSpitz	5	5	Basal	China.Asia	48-56	46-51	25-32	20-27	Long	4.4	6	0	0	9.01	0	71.4	NA	34	1	13	129	105	219	95	24	0.3	0	0.29166666665	0.375	0.25	0.58333333335	0.5	2.5	1.875	1.3333333333	0.5	0.5	1.6666666667	1.5	13.5	18.5	60	0.51	1	4
ChowChow03	NA	ChowChow	AsianSpitz	OldSpitz	5	5	Basal	China.Asia	48-56	46-51	25-32	20-27	Long	4.4	6	0	0	9.01	0	71.4	NA	34	1	13	129	105	219	95	24	0.3	0	0.29166666665	0.375	0.25	0.58333333335	0.5	2.5	1.875	1.3333333333	0.5	0.5	1.6666666667	1.5	13.5	18.5	60	0.51	1	4
CleftMix01	NA	Cleftpalatedisease	Mixed	Mixed	0	0	NA	0	0	0	0	0	0	0	0	0	0	0	0	0	NA	NA	NA	NA	NA	NA	NA	NA	NA	NA	NA	NA	NA	NA	NA	NA	NA	NA	NA	NA	NA	NA	NA	NA	NA	NA	NA	NA	NA
CleftMix02	NA	Cleftpalatedisease	Mixed	Mixed	0	0	NA	0	0	0	0	0	0	0	0	0	0	0	0	0	NA	NA	NA	NA	NA	NA	NA	NA	NA	NA	NA	NA	NA	NA	NA	NA	NA	NA	NA	NA	NA	NA	NA	NA	NA	NA	NA	NA	NA
CleftMix03	NA	Cleftpalatedisease	Mixed	Mixed	0	0	NA	0	0	0	0	0	0	0	0	0	0	0	0	0	NA	NA	NA	NA	NA	NA	NA	NA	NA	NA	NA	NA	NA	NA	NA	NA	NA	NA	NA	NA	NA	NA	NA	NA	NA	NA	NA	NA	NA
CleftMix04	NA	Cleftpalatedisease	Mixed	Mixed	0	0	NA	0	0	0	0	0	0	0	0	0	0	0	0	0	NA	NA	NA	NA	NA	NA	NA	NA	NA	NA	NA	NA	NA	NA	NA	NA	NA	NA	NA	NA	NA	NA	NA	NA	NA	NA	NA	NA	NA
CleftMix05	NA	Cleftpalatedisease	Mixed	Mixed	0	0	NA	0	0	0	0	0	0	0	0	0	0	0	0	0	NA	NA	NA	NA	NA	NA	NA	NA	NA	NA	NA	NA	NA	NA	NA	NA	NA	NA	NA	NA	NA	NA	NA	NA	NA	NA	NA	NA	NA
ClumberSpaniel01	CLUMB3880	ClumberSpaniel	Spaniels	Sporting	8	2	1800s	UK.Europe	46-51	43-48	32-39	25-32	Long	9	3	0	0	10	0	83.3	NA	8	42	NA	125	NA	181	100	6	0.1	0	1	1.25	0.6666666667	0.1666666667	1.25	2.7142857143	3.25	1.2	0.25	0.25	3	2.5	12.5	19.5	77.5	0.73	0	NA
CockerSpanielAmerican03	COCK1538	CockerSpanielAmerican	Spaniels	Sporting	8	2	1900s	US.America	34-39	34-39	11-14	11-14	Long	5.7	2	1	0	11.66	0	82.1	NA	141	110	7	137	26	74	75	26	0.4444444444	0	0.75	0.5	0.5	0.6	0.5	2.625	2.25	2	0.5	0.5	2	2	NA	NA	NA	NA	NA	NA
CockerSpaniel05	COCK2021	CockerSpanielEnglish	Spaniels	Sporting	8	2	1800s	UK.Europe	38-44	36-42	13-17	12-16	Long	5.7	2	1	0	11.66	0	82.1	NA	141	110	7	137	26	74	75	26	0.3875	0	0.5	0.5	0.5	0.3333333333	0.5	2.625	2.5	2.3333333333	0.5	0.5	2.1666666667	2	NA	NA	NA	NA	NA	NA
CockerSpanielAmerican04	COCK2845	CockerSpanielAmerican	Spaniels	Sporting	8	2	1900s	US.America	34-39	34-39	11-14	11-14	Long	5.7	2	1	0	11.66	0	82.1	NA	141	110	7	137	26	74	75	26	0.4444444444	0	0.75	0.5	0.5	0.6	0.5	2.625	2.25	2	0.5	0.5	2	2	NA	NA	NA	NA	NA	NA
CockerSpanielAmerican05	COCK6437	CockerSpanielAmerican	Spaniels	Sporting	8	2	1900s	US.America	34-39	34-39	11-14	11-14	Long	5.7	2	1	0	11.66	0	82.1	NA	141	110	7	137	26	74	75	26	0.4444444444	0	0.75	0.5	0.5	0.6	0.5	2.625	2.25	2	0.5	0.5	2	2	NA	NA	NA	NA	NA	NA
CockerSpaniel02	COCK6569	CockerSpanielEnglish	Spaniels	Sporting	8	2	1800s	UK.Europe	38-44	36-42	13-17	12-16	Long	5.7	2	1	0	11.66	0	82.1	NA	141	110	7	137	26	74	75	26	0.3875	0	0.5	0.5	0.5	0.3333333333	0.5	2.625	2.5	2.3333333333	0.5	0.5	2.1666666667	2	NA	NA	NA	NA	NA	NA
CockerSpanielEnglish05	COCK9088	CockerSpanielEnglish	Spaniels	Sporting	8	2	1800s	UK.Europe	38-44	36-42	13-17	12-16	Long	5.7	2	1	0	11.66	0	82.1	NA	141	110	7	137	26	74	75	26	0.3875	0	0.5	0.5	0.5	0.3333333333	0.5	2.625	2.5	2.3333333333	0.5	0.5	2.1666666667	2	NA	NA	NA	NA	NA	NA
CockerSpanielAmerican06	COCK9227	CockerSpanielAmerican	Spaniels	Sporting	8	2	1900s	US.America	34-39	34-39	11-14	11-14	Long	5.7	2	1	0	11.66	0	82.1	NA	141	110	7	137	26	74	75	26	0.4444444444	0	0.75	0.5	0.5	0.6	0.5	2.625	2.25	2	0.5	0.5	2	2	NA	NA	NA	NA	NA	NA
CockerSpaniel01	NA	CockerSpanielEnglish	Spaniels	Sporting	8	2	1800s	UK.Europe	38-44	36-42	13-17	12-16	Long	5.7	2	1	0	11.66	0	82.1	NA	141	110	7	137	26	74	75	26	0.3875	0	0.5	0.5	0.5	0.3333333333	0.5	2.625	2.5	2.3333333333	0.5	0.5	2.1666666667	2	NA	NA	NA	NA	NA	NA
CockerSpaniel03	NA	CockerSpanielEnglish	Spaniels	Sporting	8	2	1800s	UK.Europe	38-44	36-42	13-17	12-16	Long	5.7	2	1	0	11.66	0	82.1	NA	141	110	7	137	26	74	75	26	0.3875	0	0.5	0.5	0.5	0.3333333333	0.5	2.625	2.5	2.3333333333	0.5	0.5	2.1666666667	2	NA	NA	NA	NA	NA	NA
CockerSpanielEnglish02	NA	CockerSpanielEnglish	Spaniels	Sporting	8	2	1800s	UK.Europe	38-44	36-42	13-17	12-16	Long	5.7	2	1	0	11.66	0	82.1	NA	141	110	7	137	26	74	75	26	0.3875	0	0.5	0.5	0.5	0.3333333333	0.5	2.625	2.5	2.3333333333	0.5	0.5	2.1666666667	2	NA	NA	NA	NA	NA	NA
CockerSpanielEnglish03	NA	CockerSpanielEnglish	Spaniels	Sporting	8	2	1800s	UK.Europe	38-44	36-42	13-17	12-16	Long	5.7	2	1	0	11.66	0	82.1	NA	141	110	7	137	26	74	75	26	0.3875	0	0.5	0.5	0.5	0.3333333333	0.5	2.625	2.5	2.3333333333	0.5	0.5	2.1666666667	2	NA	NA	NA	NA	NA	NA
CockerSpanielEnglish04	NA	CockerSpanielEnglish	Spaniels	Sporting	8	2	1800s	UK.Europe	38-45	36-43	13-18	12-17	Long	5.7	2	1	0	11.66	0	82.1	NA	141	110	7	137	26	74	75	26	0.3875	0	0.5	0.5	0.5	0.3333333333	0.5	2.625	2.5	2.3333333333	0.5	0.5	2.1666666667	2	NA	NA	NA	NA	NA	NA
Coonhound01_89449	NA	Coonhound	Scenthounds	Scenthounds	6	1.1	1900s	US.America	64-69	58-64	30-34	25-32	Short	7	4	1	0	11	0	100	NA	73	101	NA	126	NA	50	NA	23	0.1	0	0	0	0.25	0.3333333333	0.5	2.25	1.3333333333	1.6666666667	0.25	0.25	1.6	1.5	NA	NA	NA	NA	NA	NA
PembrokeWelshCorgi04	CORG3322	PembrokeWelshCorgi	Herders2	AllHerders	1	1	Old	Wales.Europe	25-30	25-30	14	11	Medium	5.5	2	0	0	13.5	0	79.2	NA	41	71	107	85	NA	217	152	88	0.4	0	0.75	0	0.25	0.8333333333	0.5	2.75	2.25	2	0.25	0.5	2	2	12	11	34	0.79	1	NA
PembrokeWelshCorgi05	CORG3323	PembrokeWelshCorgi	Herders2	AllHerders	1	1	Old	Wales.Europe	25-30	25-30	14	11	Medium	5.5	2	0	0	13.5	0	79.2	NA	41	71	107	85	NA	217	152	88	0.4	0	0.75	0	0.25	0.8333333333	0.5	2.75	2.25	2	0.25	0.5	2	2	12	11	34	0.79	1	NA
Coyote01	NA	Coyote	Coyote	Coyote	NA	NA	NA	NA	58-66	58-66	6.8-21	6.8-21	Medium	6	NA	NA	NA	NA	NA	NA	NA	NA	NA	NA	NA	NA	NA	NA	NA	NA	NA	NA	NA	NA	NA	NA	NA	NA	NA	NA	NA	NA	NA	NA	NA	NA	NA	NA	NA
Coyote02	NA	Coyote	Coyote	Coyote	NA	NA	NA	NA	58-66	58-66	6.8-21	6.8-21	Medium	6	NA	NA	NA	NA	NA	NA	NA	NA	NA	NA	NA	NA	NA	NA	NA	NA	NA	NA	NA	NA	NA	NA	NA	NA	NA	NA	NA	NA	NA	NA	NA	NA	NA	NA	NA
Coyote03	NA	Coyote	Coyote	Coyote	NA	NA	NA	NA	58-66	58-66	6.8-21	6.8-21	Medium	6	NA	NA	NA	NA	NA	NA	NA	NA	NA	NA	NA	NA	NA	NA	NA	NA	NA	NA	NA	NA	NA	NA	NA	NA	NA	NA	NA	NA	NA	NA	NA	NA	NA	NA	NA
CTVT_24T	NA	CanineTumor	Mixed	Mixed	0	0	NA	0	0	0	0	0	0	0	0	0	0	0	0	0	NA	NA	NA	NA	NA	NA	NA	NA	NA	NA	NA	NA	NA	NA	NA	NA	NA	NA	NA	NA	NA	NA	NA	NA	NA	NA	NA	NA	NA
CTVT_79T	NA	CanineTumor	Mixed	Mixed	0	0	NA	0	0	0	0	0	0	0	0	0	0	0	0	0	NA	NA	NA	NA	NA	NA	NA	NA	NA	NA	NA	NA	NA	NA	NA	NA	NA	NA	NA	NA	NA	NA	NA	NA	NA	NA	NA	NA	NA
Culpeo01	NA	Culpeo	Culpeo	Culpeo	NA	NA	NA	SouthAmerica.America	NA	NA	3.4-11.4	2-8.4	Short	5.2	NA	NA	NA	11	NA	NA	NA	NA	NA	NA	NA	NA	NA	NA	NA	NA	NA	NA	NA	NA	NA	NA	NA	NA	NA	NA	NA	NA	NA	NA	NA	NA	NA	NA	NA
Dachshund01	NA	Dachshund	Scenthounds	Scenthounds	4	0	1700s	Germany.Europe	20-27	20-27	4.9-8	4.9-8	Short	5.4	4	1	0	12.63	0	68.8	NA	137	NA	38	70	109	141	34	NA	1.3	0	1.58333333335	0.75	0.875	0.6666666667	0.5	2.25	2.375	2.1666666667	0.8125	0.5	2.5	2	12.2	7	15	0.53	0	7
Dachsund01	NA	Dachshund	Scenthounds	Scenthounds	4	0	1700s	Germany.Europe	20-27	20-27	4.9-8	4.9-8	Short	5.4	4	1	0	12.63	0	68.8	NA	137	NA	38	70	109	141	34	NA	1.3	0	1.58333333335	0.75	0.875	0.6666666667	0.5	2.25	2.375	2.1666666667	0.8125	0.5	2.5	2	12.2	7	15	0.53	0	7
Dalmatian01	DAL66668	Dalmatian	Pointers	Sporting	6	3	1600s	Croatia.Europe	56-62	54-60	0	0	Short	8.4	3	1	0	11.5	0	81.3	NA	159	117	NA	10	5	224	119	66	0.4	0	0.75	0.5	0.5	0.5	0.5	2.75	2.5	2.08333333335	0.375	0.5	2	2	13	21.5	60	0.13	1	6
Dhole01	NA	Dhole	Dhole	Dhole	NA	NA	Dhole	NA	43-56	43-56	18	13.5	Short	5	NA	NA	NA	8	NA	NA	NA	NA	NA	NA	NA	NA	NA	NA	NA	NA	NA	NA	NA	NA	NA	NA	NA	NA	NA	NA	NA	NA	NA	NA	NA	NA	NA	NA	NA
Dingo01	NA	Dingo	AsianSpitz	OldSpitz	NA	NA	Village	Australia.Oceania	48-58.5	48-58.5	23-32	23-32	Short	5	NA	0	0	10	0	0	NA	NA	NA	NA	NA	NA	NA	NA	NA	0.1	0	0.5	1	0.25	1.3333333333	0.625	1.5	3	1.8333333333	0.5	0.25	1.8333333333	2	NA	NA	NA	NA	NA	NA
Doberman03	DO159	Doberman	MarketDogs	MarketDogs	2	1	1890s	Germany.Europe	68-72	63-68	40-45	32-35	Short	7	1	0	0	10.33	2	78.5	NA	143	113	129	33	46	90	133	74	0.6	0	0.75	0.25	0.25	0.3333333333	0.25	2.875	2.75	2.1666666667	0.375	0.25	2	2	NA	NA	NA	NA	NA	NA
Doberman20	DO242	Doberman	MarketDogs	MarketDogs	2	1	1890s	Germany.Europe	68-72	63-68	40-45	32-35	Short	7	1	0	0	10.33	2	78.5	NA	143	113	129	33	46	90	133	74	0.6	0	0.75	0.25	0.25	0.3333333333	0.25	2.875	2.75	2.1666666667	0.375	0.25	2	2	NA	NA	NA	NA	NA	NA
Doberman05	DO263	Doberman	MarketDogs	MarketDogs	2	1	1890s	Germany.Europe	68-72	63-68	40-45	32-35	Short	7	1	0	0	10.33	2	78.5	NA	143	113	129	33	46	90	133	74	0.6	0	0.75	0.25	0.25	0.3333333333	0.25	2.875	2.75	2.1666666667	0.375	0.25	2	2	NA	NA	NA	NA	NA	NA
Doberman10	DOB1384	Doberman	MarketDogs	MarketDogs	2	1	1890s	Germany.Europe	68-72	63-68	40-45	32-35	Short	7	1	0	0	10.33	2	78.5	NA	143	113	129	33	46	90	133	74	0.6	0	0.75	0.25	0.25	0.3333333333	0.25	2.875	2.75	2.1666666667	0.375	0.25	2	2	NA	NA	NA	NA	NA	NA
Doberman02	NA	Doberman	MarketDogs	MarketDogs	2	1	1890s	Germany.Europe	68-72	63-68	40-45	32-35	Short	7	1	0	0	10.33	2	78.5	NA	143	113	129	33	46	90	133	74	0.6	0	0.75	0.25	0.25	0.3333333333	0.25	2.875	2.75	2.1666666667	0.375	0.25	2	2	NA	NA	NA	NA	NA	NA
DOGUE0432	NA	NA	Mixed	Mixed	NA	NA	NA	NA	NA	NA	NA	NA	NA	NA	NA	NA	NA	NA	NA	NA	NA	NA	NA	NA	NA	NA	NA	NA	NA	NA	NA	NA	NA	NA	NA	NA	NA	NA	NA	NA	NA	NA	NA	NA	NA	NA	NA	NA	NA
EastSiberianLaika01	NA	EastSiberianLaika	ArcticSpitz	OldSpitz	5	2	1900s	Russia.Europe	55-66	51-60	23-32	20-30	Medium	7	NA	0	0	14	0	NA	NA	NA	NA	NA	NA	NA	NA	NA	NA	NA	NA	NA	NA	NA	NA	NA	NA	NA	NA	NA	NA	NA	NA	NA	NA	NA	NA	NA	NA
Elo01	EL565	Elo	EurasianSpitz	EurasianSpitz	NA	NA	Modern	Germany.Europe	46-60	46-60	22.7-38	22.7-38	Long	8	NA	0	0	14.5	0	NA	NA	NA	NA	NA	NA	NA	NA	NA	NA	NA	NA	NA	NA	NA	NA	NA	NA	NA	NA	NA	NA	NA	NA	NA	NA	NA	NA	NA	NA
EntlebucherSennenhund01	EN091	EntlebucherSennenhund	MountainDogs	LargeDogs	2	3	1890s	Switzerland.Europe	48-50	48-50	20-30	20-30	Short	7.5	NA	0	0	12	0	NA	NA	58	96	NA	NA	NA	63	23	NA	NA	NA	NA	NA	NA	NA	NA	NA	NA	NA	NA	NA	NA	NA	NA	NA	NA	NA	NA	NA
EntlebucherSennenhund02	EN154	EntlebucherSennenhund	MountainDogs	LargeDogs	2	3	1890s	Switzerland.Europe	48-50	48-50	20-30	20-30	Short	7.5	NA	0	0	12	0	NA	NA	58	96	NA	NA	NA	63	23	NA	NA	NA	NA	NA	NA	NA	NA	NA	NA	NA	NA	NA	NA	NA	NA	NA	NA	NA	NA	NA
EntlebucherSennenhund03	EN221	EntlebucherSennenhund	MountainDogs	LargeDogs	2	3	1890s	Switzerland.Europe	48-50	48-50	20-30	20-30	Short	7.5	NA	0	0	12	0	NA	NA	58	96	NA	NA	NA	63	23	NA	NA	NA	NA	NA	NA	NA	NA	NA	NA	NA	NA	NA	NA	NA	NA	NA	NA	NA	NA	NA
EntlebucherSennenhund04	EN247	EntlebucherSennenhund	MountainDogs	LargeDogs	2	3	1890s	Switzerland.Europe	48-51	48-51	20-31	20-31	Short	7.5	NA	0	0	12	0	NA	NA	58	96	NA	NA	NA	63	23	NA	NA	NA	NA	NA	NA	NA	NA	NA	NA	NA	NA	NA	NA	NA	NA	NA	NA	NA	NA	NA
EntlebucherSennenhund05	EN261	EntlebucherSennenhund	MountainDogs	LargeDogs	2	3	1890s	Switzerland.Europe	48-51	48-51	20-31	20-31	Short	7.5	NA	0	0	12	0	NA	NA	58	96	NA	NA	NA	63	23	NA	NA	NA	NA	NA	NA	NA	NA	NA	NA	NA	NA	NA	NA	NA	NA	NA	NA	NA	NA	NA
EntlebucherSennenhund06	EN262	EntlebucherSennenhund	MountainDogs	LargeDogs	2	3	1890s	Switzerland.Europe	48-51	48-51	20-31	20-31	Short	7.5	NA	0	0	12	0	NA	NA	58	96	NA	NA	NA	63	23	NA	NA	NA	NA	NA	NA	NA	NA	NA	NA	NA	NA	NA	NA	NA	NA	NA	NA	NA	NA	NA
EntlebucherSennenhund07	EN263	EntlebucherSennenhund	MountainDogs	LargeDogs	2	3	1890s	Switzerland.Europe	48-52	48-52	20-32	20-32	Short	7.5	NA	0	0	12	0	NA	NA	58	96	NA	NA	NA	63	23	NA	NA	NA	NA	NA	NA	NA	NA	NA	NA	NA	NA	NA	NA	NA	NA	NA	NA	NA	NA	NA
EntlebucherSennenhund08	EN264	EntlebucherSennenhund	MountainDogs	LargeDogs	2	3	1890s	Switzerland.Europe	48-50	48-50	20-30	20-30	Short	7.5	NA	0	0	12	0	NA	NA	58	96	NA	NA	NA	63	23	NA	NA	NA	NA	NA	NA	NA	NA	NA	NA	NA	NA	NA	NA	NA	NA	NA	NA	NA	NA	NA
EnglishPointer01	ENG3001	EnglishPointer	Pointers	Sporting	7	2.1	1800s	UK.Europe	56-70	53-66	18-34	16-30	Short	6	NA	0	0	12.42	0	NA	NA	131	56	NA	16	42	196	72	37	0.3	0	0	0	0	0.6	0.75	3.0625	2	1.96666666665	0.125	0.25	1.8333333333	2	NA	NA	NA	NA	NA	NA
EnglishMastiff01	NA	Mastiff	LargeMastiff	LargeDogs	2	2.1	1800s	UK.Europe	76	70	68-113	54-82	Short	6	6	0	1	9	0	100	NA	36	25	123	46	69	118	29	11	NA	NA	NA	NA	NA	NA	NA	NA	NA	NA	NA	NA	NA	NA	7.5	30	160	0.56	1	NA
EnglishMastiff02	NA	Mastiff	LargeMastiff	LargeDogs	2	2.1	1800s	UK.Europe	76	70	68-113	54-82	Short	6	6	0	1	9	0	100	NA	36	25	123	46	69	118	29	11	NA	NA	NA	NA	NA	NA	NA	NA	NA	NA	NA	NA	NA	NA	7.5	30	160	0.56	1	NA
EnglishPointer02	NA	EnglishPointer	Pointers	Sporting	7	2.1	1800s	UK.Europe	56-70	53-66	18-34	16-30	Short	6	NA	0	0	12.42	0	NA	NA	131	56	NA	16	42	196	72	37	0.3	0	0	0	0	0.6	0.75	3.0625	2	1.96666666665	0.125	0.25	1.8333333333	2	NA	NA	NA	NA	NA	NA
EnglishSetter01_90595	NA	EnglishSetter	Pointers	Sporting	7	2.2	1800s	UK.Europe	69	61	20-36	20-36	Medium	6.4	3	0	0	11.5	0	80.6	NA	65	24	NA	NA	1	159	52	53	0.2222222222	0	0.25	0	0.25	0.2	0.25	2.5	2.5	1.1666666667	0.125	0.25	1.8	2	11.2	25.5	67.5	-0.22	0	NA
EnglishSpringerSpaniel02	NA	EnglishSpringerSpaniel	Spaniels	Sporting	8	2	1890s	UK.Europe	46-51	43-48	23-25	16-20	Medium	7.3	2	0	0	12	0	84.9	NA	87	28	100	69	72	201	65	62	0.3	0	1	0.25	0.75	0.4	0.5	2.875	2.5	2.1666666667	0.375	0.25	2.1666666667	2	13	20	50	0.09	0	6
EnglishSpringerSpaniel03_90594	NA	EnglishSpringerSpaniel	Spaniels	Sporting	8	2	1890s	UK.Europe	46-51	43-48	23-25	16-20	Medium	7.3	2	0	0	12	0	84.9	NA	87	28	100	69	72	201	65	62	0.3	0	1	0.25	0.75	0.4	0.5	2.875	2.5	2.1666666667	0.375	0.25	2.1666666667	2	13	20	50	0.09	0	6
Eurasier02	EU035	Eurasier	EurasianSpitz	EurasianSpitz	5	5	Modern	Germany.Europe	52-60	48-56	23-32	18-26	Long	6.7	NA	0	0	13	0	NA	NA	174	NA	10	NA	2	62	NA	NA	0.25	0	0.25	0	0.25	0.3333333333	0.25	2.75	1.75	1.6666666667	0.125	0.5	1.6666666667	1.5	NA	NA	NA	NA	NA	NA
Eurasier01	NA	Eurasier	EurasianSpitz	EurasianSpitz	5	5	Modern	Germany.Europe	52-60	48-56	23-32	18-26	Long	6.7	NA	0	0	13	0	NA	NA	174	NA	10	NA	2	62	NA	NA	0.25	0	0.25	0	0.25	0.3333333333	0.25	2.75	1.75	1.6666666667	0.125	0.5	1.6666666667	1.5	NA	NA	NA	NA	NA	NA
FrenchBulldog01	FB046	FrenchBulldog	BullyDog	BullyTerrier	9	11	1890s	France.Europe	28	28	7.3-11.3	7.3-11.3	Short	4.7	5	0	0	9	0	95.7	NA	20	62	23	132	107	218	169	55	0.05	0.0625	0.5	0	0.75	0.6666666667	1.25	2.375	1.25	1.91666666665	0.3125	0.3333333333	2.08333333335	2.25	10	17.8	36.8	0.02	0	NA
FinnishLapphund01	NA	FinnishLapphund	Lapphunds	Lapphunds	5	3	Old	Finland.Europe	46-52	41-47	15-24	15-24	Long	4.4	NA	0	0	13	0	62.5	NA	110	74	80	NA	NA	54	126	NA	NA	NA	NA	NA	NA	NA	NA	NA	NA	NA	NA	NA	NA	NA	NA	NA	NA	NA	NA	NA
FlatcoatedRetreiver01	NA	FlatCoatedRetreiver	Retrievers	Retrievers	8	1	1800s	UK.Europe	59-62	56-59	27-36	25-32	Long	8.3	2	NA	0	9.02	0	92	NA	162	115	79	133	30	24	97	43	0	0	0.5	0	0.5	0.3333333333	0	3	2	2	0	0.25	2.3333333333	2.25	NA	NA	NA	NA	NA	NA
FlatcoatedRetriever02	NA	FlatCoatedRetreiver	Retrievers	Retrievers	8	1	1800s	UK.Europe	59-62	56-59	27-36	25-32	Long	8.3	2	NA	0	9.02	0	92	NA	162	115	79	133	30	24	97	43	0	0	0.5	0	0.5	0.3333333333	0	3	2	2	0	0.25	2.3333333333	2.25	NA	NA	NA	NA	NA	NA
FlatcoatedRetriever03	NA	FlatCoatedRetreiver	Retrievers	Retrievers	8	1	1800s	UK.Europe	59-62	56-59	27-36	25-32	Long	8.3	2	NA	0	9.02	0	92	NA	162	115	79	133	30	24	97	43	0	0	0.5	0	0.5	0.3333333333	0	3	2	2	0	0.25	2.3333333333	2.25	NA	NA	NA	NA	NA	NA
FonniDog01	NA	SardinianShepherddog	Podengo	Podengo	NA	NA	Old	Italy.Europe	55-60	53-58	50	45	Medium	NA	NA	0	0	NA	0	NA	NA	NA	NA	NA	NA	NA	94	117	63	NA	NA	NA	NA	NA	NA	NA	NA	NA	NA	NA	NA	NA	NA	NA	NA	NA	NA	NA	NA
GermanShepherd12	GERM0703	GermanShepherd	Shepherds	Shepherds	1	1	1890s	Germany.Europe	60-65	55-60	30-40	22-32	Medium	6.1	1	1	1	9.73	2	84.8	0.16	37	16	118	74	75	94	117	63	0.5555555556	0	1.25	0	0.25	0.4	0.25	3	2.3333333333	2	0.25	0.3333333333	2	2	10.3	25	82.5	0.12	1	5
GermanShepherd02	NA	GermanShepherd	Shepherds	Shepherds	1	1	1890s	Germany.Europe	60-65	55-60	30-40	22-32	Medium	6.1	1	1	1	9.73	2	84.8	0.16	37	16	118	74	75	94	117	63	0.5555555556	0	1.25	0	0.25	0.4	0.25	3	2.3333333333	2	0.25	0.3333333333	2	2	10.3	25	82.5	0.12	1	5
GermanShepherd03	NA	GermanShepherd	Shepherds	Shepherds	1	1	1890s	Germany.Europe	60-65	55-60	30-40	22-32	Medium	6.1	1	1	1	9.73	2	84.8	0.16	37	16	118	74	75	94	117	63	0.5555555556	0	1.25	0	0.25	0.4	0.25	3	2.3333333333	2	0.25	0.3333333333	2	2	10.3	25	82.5	0.12	1	5
GermanShepherd04	NA	GermanShepherd	Shepherds	Shepherds	1	1	1890s	Germany.Europe	60-65	55-60	30-40	22-32	Medium	6.1	1	1	1	9.73	2	84.8	0.16	37	16	118	74	75	94	117	63	0.5555555556	0	1.25	0	0.25	0.4	0.25	3	2.3333333333	2	0.25	0.3333333333	2	2	10.3	25	82.5	0.12	1	5
GermanShepherd05	NA	GermanShepherd	Shepherds	Shepherds	1	1	1890s	Germany.Europe	60-65	55-60	30-40	22-32	Medium	6.1	1	1	1	9.73	2	84.8	0.16	37	16	118	74	75	94	117	63	0.5555555556	0	1.25	0	0.25	0.4	0.25	3	2.3333333333	2	0.25	0.3333333333	2	2	10.3	25	82.5	0.12	1	5
GermanShepherd06	NA	GermanShepherd	Shepherds	Shepherds	1	1	1890s	Germany.Europe	60-65	55-60	30-40	22-32	Medium	6.1	1	1	1	9.73	2	84.8	0.16	37	16	118	74	75	94	117	63	0.5555555556	0	1.25	0	0.25	0.4	0.25	3	2.3333333333	2	0.25	0.3333333333	2	2	10.3	25	82.5	0.12	1	5
GermanShepherd07	NA	GermanShepherd	Shepherds	Shepherds	1	1	1890s	Germany.Europe	60-65	55-60	30-40	22-32	Medium	6.1	1	1	1	9.73	2	84.8	0.16	37	16	118	74	75	94	117	63	0.5555555556	0	1.25	0	0.25	0.4	0.25	3	2.3333333333	2	0.25	0.3333333333	2	2	10.3	25	82.5	0.12	1	5
GermanShepherd08	NA	GermanShepherd	Shepherds	Shepherds	1	1	1890s	Germany.Europe	60-65	55-60	30-40	22-32	Medium	6.1	1	1	1	9.73	2	84.8	0.16	37	16	118	74	75	94	117	63	0.5555555556	0	1.25	0	0.25	0.4	0.25	3	2.3333333333	2	0.25	0.3333333333	2	2	10.3	25	82.5	0.12	1	5
GermanShepherd09	NA	GermanShepherd	Shepherds	Shepherds	1	1	1890s	Germany.Europe	60-65	55-60	30-40	22-32	Medium	6.1	1	1	1	9.73	2	84.8	0.16	37	16	118	74	75	94	117	63	0.5555555556	0	1.25	0	0.25	0.4	0.25	3	2.3333333333	2	0.25	0.3333333333	2	2	10.3	25	82.5	0.12	1	5
GermanShepherd10	NA	GermanShepherd	Shepherds	Shepherds	1	1	1890s	Germany.Europe	60-65	55-60	30-40	22-32	Medium	6.1	1	1	1	9.73	2	84.8	0.16	37	16	118	74	75	94	117	63	0.5555555556	0	1.25	0	0.25	0.4	0.25	3	2.3333333333	2	0.25	0.3333333333	2	2	10.3	25	82.5	0.12	1	5
GermanShepherd11	NA	GermanShepherd	Shepherds	Shepherds	1	1	1890s	Germany.Europe	60-65	55-60	30-40	22-32	Medium	6.1	1	1	1	9.73	2	84.8	0.16	37	16	118	74	75	94	117	63	0.5555555556	0	1.25	0	0.25	0.4	0.25	3	2.3333333333	2	0.25	0.3333333333	2	2	10.3	25	82.5	0.12	1	5
GermanShepherd13	NA	GermanShepherd	Shepherds	Shepherds	1	1	1890s	Germany.Europe	60-65	55-60	30-40	22-32	Medium	6.1	1	1	1	9.73	2	84.8	0.16	37	16	118	74	75	94	117	63	0.5555555556	0	1.25	0	0.25	0.4	0.25	3	2.3333333333	2	0.25	0.3333333333	2	2	10.3	25	82.5	0.12	1	5
GoldenRetreiver01	GOLD2995	GoldenRetreiver	Retrievers	Retrievers	8	1	1890s	UK.Europe	56-61	51-56	30-34	25-32	Long	7.5	1	1	0	12.04	0	85.2	0.18	43	34	101	59	33	66	164	70	0.1	0	0.25	0	0.25	0.5	0	2.875	1.75	1.8333333333	0.125	0.25	2	2	12	23.5	70	0.08	0	2
GoldenJackal01	NA	GoldenJackal	Jackal	Jackal	NA	NA	Jackal	NA	40	40	6-14	6-14	Medium	5.5	NA	NA	NA	7	NA	NA	NA	NA	NA	NA	NA	NA	NA	NA	NA	NA	NA	NA	NA	NA	NA	NA	NA	NA	NA	NA	NA	NA	NA	NA	NA	NA	NA	NA	NA
GoldenRetriever10	NA	GoldenRetreiver	Retrievers	Retrievers	8	1	1890s	UK.Europe	56-61	51-56	30-34	25-32	Long	7.5	1	1	0	12.04	0	85.2	0.18	43	34	101	59	33	66	164	70	0.1	0	0.25	0	0.25	0.5	0	2.875	1.75	1.8333333333	0.125	0.25	2	2	12	23.5	70	0.08	0	2
GoldenRetriever12	NA	GoldenRetreiver	Retrievers	Retrievers	8	1	1890s	UK.Europe	56-61	51-56	30-34	25-32	Long	7.5	1	1	0	12.04	0	85.2	0.18	43	34	101	59	33	66	164	70	0.1	0	0.25	0	0.25	0.5	0	2.875	1.75	1.8333333333	0.125	0.25	2	2	12	23.5	70	0.08	0	2
GoldenRetriever13_90481	NA	GoldenRetreiver	Retrievers	Retrievers	8	1	1890s	UK.Europe	56-61	51-56	30-34	25-32	Long	7.5	1	1	0	12.04	0	85.2	0.18	43	34	101	59	33	66	164	70	0.1	0	0.25	0	0.25	0.5	0	2.875	1.75	1.8333333333	0.125	0.25	2	2	12	23.5	70	0.08	0	2
GordonSetter01_91179	NA	Gordonsetter	Pointers	Sporting	7	2.2	1600s	Scotland.Europe	69	64	36	32	Long	7.6	3	0	0	13.5	0	83.6	NA	47	30	NA	102	80	152	81	20	NA	NA	NA	NA	NA	NA	NA	NA	NA	NA	NA	NA	NA	NA	11.3	25.5	67.5	-0.22	0	NA
GreatDane01	NA	GreatDane	LargeMastiff	LargeDogs	2	2.1	1890s	Germany.Europe	80-90	72-84	54-90	45-59	Short	7.1	4	0	1	6.96	0	80.3	NA	88	65	120	35	41	168	153	16	0.4	0	0.6666666667	0.25	0.25	0.6666666667	0	2.625	1.75	2	0.25	0.5	2	1.5	8.4	32	140	0.07	1	2
GreaterSwissMountainDog01	NA	GreaterSwissMountainDog	MountainDogs	LargeDogs	2	3	1800s	Switzerland.Europe	65-72	60-69	60-70	50-60	Short	9	NA	0	0	11	0	82.4	NA	51	35	90	91	83	40	158	49	0.4375	0	0.25	0	0.25	0.9166666667	0	2.4375	2.5	1.75	0.125	0.375	1.66666666665	1.5	10.2	26.5	135	0.71	1	NA
GreenlandDog01	NA	GreenlandDog	ArcticSpitz	OldSpitz	5	1	Old	Greenland.Europe	58-68	51-61	30-32	30-32	Medium	5.6	NA	0	0	13	0	NA	NA	NA	NA	NA	NA	NA	NA	NA	NA	NA	NA	NA	NA	NA	NA	NA	NA	NA	NA	NA	NA	NA	NA	NA	NA	NA	NA	NA	NA
Greyhound02	NA	Greyhound	EuropeanSighthound	EuropeanSighthound	10	3	1400s	Europe.Europe	71-76	68-71	27-40	27-34	Short	8.9	4	0	0	9.36	1	81.8	NA	175	NA	NA	104	81	174	55	NA	0	0	0.25	0	0.5	0.91666666665	0.25	2.25	2.25	1.5	0.5	0.5	1.8333333333	1	13.2	29	67.5	-0.67	0	NA
Greyhound03	NA	Greyhound	EuropeanSighthound	EuropeanSighthound	10	3	1400s	Europe.Europe	71-76	68-71	27-40	27-34	Short	8.9	4	0	0	9.36	1	81.8	NA	175	NA	NA	104	81	174	55	NA	0	0	0.25	0	0.5	0.91666666665	0.25	2.25	2.25	1.5	0.5	0.5	1.8333333333	1	13.2	29	67.5	-0.67	0	NA
Greyhound07	NA	Greyhound	EuropeanSighthound	EuropeanSighthound	10	3	1400s	Europe.Europe	71-76	68-71	27-40	27-34	Short	8.9	4	0	0	9.36	1	81.8	NA	175	NA	NA	104	81	174	55	NA	0	0	0.25	0	0.5	0.91666666665	0.25	2.25	2.25	1.5	0.5	0.5	1.8333333333	1	13.2	29	67.5	-0.67	0	NA
Greyhound08	NA	Greyhound	EuropeanSighthound	EuropeanSighthound	10	3	1400s	Europe.Europe	71-76	68-71	27-40	27-34	Short	8.9	4	0	0	9.36	1	81.8	NA	175	NA	NA	104	81	174	55	NA	0	0	0.25	0	0.5	0.91666666665	0.25	2.25	2.25	1.5	0.5	0.5	1.8333333333	1	13.2	29	67.5	-0.67	0	NA
GermanWirehairedPointer01	GW004	GermanWirehairedPointer	Pointers	Sporting	7	2.2	1890s	Germany.Europe	61-68	57-64	27-32	27-32	Medium	7.3	4	1	0	10.5	0	77.8	NA	120	85	NA	34	13	186	NA	NA	NA	NA	NA	NA	NA	NA	NA	NA	NA	NA	NA	NA	NA	NA	13	24	65	-0.08	0	NA
IndigenousDogNigeria01	NA	IndigenousDogNigeria	Village	Village	0	0	Village	Nigeria.Africa	NA	NA	NA	NA	NA	NA	NA	NA	NA	NA	NA	NA	NA	NA	NA	NA	NA	NA	62	NA	NA	NA	NA	NA	NA	NA	NA	NA	NA	NA	NA	NA	NA	NA	NA	NA	NA	NA	NA	NA	NA
IndigenousDogNigeria02	NA	IndigenousDogNigeria	Village	Village	0	0	Village	Nigeria.Africa	NA	NA	NA	NA	NA	NA	NA	NA	NA	NA	NA	NA	NA	NA	NA	NA	NA	NA	62	NA	NA	NA	NA	NA	NA	NA	NA	NA	NA	NA	NA	NA	NA	NA	NA	NA	NA	NA	NA	NA	NA
IndigenousDogNigeria03	NA	IndigenousDogNigeria	Village	Village	0	0	Village	Nigeria.Africa	NA	NA	NA	NA	NA	NA	NA	NA	NA	NA	NA	NA	NA	NA	NA	NA	NA	NA	62	NA	NA	NA	NA	NA	NA	NA	NA	NA	NA	NA	NA	NA	NA	NA	NA	NA	NA	NA	NA	NA	NA
IndigenousDogNigeria04	NA	IndigenousDogNigeria	Village	Village	0	0	Village	Nigeria.Africa	NA	NA	NA	NA	NA	NA	NA	NA	NA	NA	NA	NA	NA	NA	NA	NA	NA	NA	62	NA	NA	NA	NA	NA	NA	NA	NA	NA	NA	NA	NA	NA	NA	NA	NA	NA	NA	NA	NA	NA	NA
IndigenousDogVietnam01	NA	IndigenousDogVietnam	Village	Village	0	0	Village	Vietnam.Asia	NA	NA	NA	NA	NA	NA	NA	NA	NA	NA	NA	NA	NA	NA	NA	NA	NA	NA	62	NA	NA	NA	NA	NA	NA	NA	NA	NA	NA	NA	NA	NA	NA	NA	NA	NA	NA	NA	NA	NA	NA
IndigenousDogVietnam02	NA	IndigenousDogVietnam	Village	Village	0	0	Village	Vietnam.Asia	NA	NA	NA	NA	NA	NA	NA	NA	NA	NA	NA	NA	NA	NA	NA	NA	NA	NA	62	NA	NA	NA	NA	NA	NA	NA	NA	NA	NA	NA	NA	NA	NA	NA	NA	NA	NA	NA	NA	NA	NA
IndigenousDogVietnam03	NA	IndigenousDogVietnam	Village	Village	0	0	Village	Vietnam.Asia	NA	NA	NA	NA	NA	NA	NA	NA	NA	NA	NA	NA	NA	NA	NA	NA	NA	NA	62	NA	NA	NA	NA	NA	NA	NA	NA	NA	NA	NA	NA	NA	NA	NA	NA	NA	NA	NA	NA	NA	NA
IndigenousDogVietnam04	NA	IndigenousDogVietnam	Village	Village	0	0	Village	Vietnam.Asia	NA	NA	NA	NA	NA	NA	NA	NA	NA	NA	NA	NA	NA	NA	NA	NA	NA	NA	62	NA	NA	NA	NA	NA	NA	NA	NA	NA	NA	NA	NA	NA	NA	NA	NA	NA	NA	NA	NA	NA	NA
IndigenousDogVietnam05	NA	IndigenousDogVietnam	Village	Village	0	0	Village	Vietnam.Asia	NA	NA	NA	NA	NA	NA	NA	NA	NA	NA	NA	NA	NA	NA	NA	NA	NA	NA	62	NA	NA	NA	NA	NA	NA	NA	NA	NA	NA	NA	NA	NA	NA	NA	NA	NA	NA	NA	NA	NA	NA
IrishSetter01	NA	IrishSetter	Pointers	Sporting	7	2.2	1600s	Ireland.Europe	58-67	55-62	27-32	24-29	Long	7.1	3	0	0	13.5	0	90.8	NA	96	79	NA	NA	16	103	73	39	0.31666666665	0	0.25	0	0.25	0.26666666665	0.3333333333	2.75	2.5	2.08333333335	0.25	0.5	2.1666666667	2	11.8	27	70	-0.37	0	9
IrishWaterSpaniel01	NA	IrishWaterSpaniel	Retrievers	Retrievers	8	3	1600s	Ireland.Europe	56-61	53-58	25-30	20-26	Long	7	2	NA	0	9.33	0	89.3	NA	101	27	NA	9	104	35	84	44	0.3	0	1	0	0.41666666665	0.58333333335	0.25	3.0625	2.5	1.63333333335	0.1875	0.375	2	2.25	11	23	60	-0.06	0	NA
IrishWaterSpaniel02	NA	IrishWaterSpaniel	Retrievers	Retrievers	8	3	1600s	Ireland.Europe	56-61	53-58	25-30	20-26	Long	7	2	NA	0	9.33	0	89.3	NA	101	27	NA	9	104	35	84	44	0.3	0	1	0	0.41666666665	0.58333333335	0.25	3.0625	2.5	1.63333333335	0.1875	0.375	2	2.25	11	23	60	-0.06	0	NA
IrishWaterSpaniel03	NA	IrishWaterSpaniel	Retrievers	Retrievers	8	3	1600s	Ireland.Europe	56-61	53-58	25-30	20-26	Long	7	2	NA	0	9.33	0	89.3	NA	101	27	NA	9	104	35	84	44	0.3	0	1	0	0.41666666665	0.58333333335	0.25	3.0625	2.5	1.63333333335	0.1875	0.375	2	2.25	11	23	60	-0.06	0	NA
IrishWolfhound01	NA	IrishWolfhound	EuropeanSighthound	EuropeanSighthound	10	2	Old	Ireland.Europe	71-90	71-90	40-69	40-69	Medium	6.8	4	0	0	6.94	1	89.8	NA	156	31	NA	15	111	126	155	NA	0.15	0	0	0	0	0.58333333335	0.25	2.5	2.125	1.5	0.125	0.29166666665	1.8333333333	1.5	6.2	32	120	-0.19	0	NA
IstrianShorthairedHound01	NA	IstrianShorthairedHound	Scenthounds	Scenthounds	6	1.2	1500s	Croatia.Europe	49-53	47-51	18	18	Short	6	NA	NA	0	NA	0	NA	NA	NA	NA	NA	NA	NA	NA	NA	NA	NA	NA	NA	NA	NA	NA	NA	NA	NA	NA	NA	NA	NA	NA	NA	NA	NA	NA	NA	NA
IrishTerrier01	IT221	IrishTerrier	Terriers2	AllTerriers	3	1	1890s	Ireland.Europe	48	48	11-12	11-12	Medium	6.3	4	0	0	14	0	80	NA	NA	NA	NA	NA	NA	33	NA	NA	0.1	0.25	1	0	0.3333333333	0.8333333333	0.5	2.25	2.75	1.8	0.125	0	1.3333333333	3	14	18	27	-0.34	1	NA
ItalianGreyhound01	ITAL3914	ItalianGreyhound	EuropeanSighthound	EuropeanSighthound	10	3	1400s	Europe.Europe	33-38	33-38	3.6-8.2	3.6-8.2	Short	3.3	5	0	0	10.02	NA	80.8	NA	186	NA	63	106	58	128	18	NA	0.2	0	0.25	1	0.5	0.61666666665	0	2.4375	2.25	1.58333333335	0.8125	0.5	1.75	1.25	15	21.5	37.8	-0.43	0	NA
ItalianGreyhound02	ITAL7929	ItalianGreyhound	EuropeanSighthound	EuropeanSighthound	10	3	1400s	Europe.Europe	33-38	33-38	3.6-8.2	3.6-8.2	Short	3.3	5	0	0	10.02	NA	80.8	NA	186	NA	63	106	58	128	18	NA	0.2	0	0.25	1	0.5	0.61666666665	0	2.4375	2.25	1.58333333335	0.8125	0.5	1.75	1.25	15	21.5	37.8	-0.43	0	NA
JackRussellTerrier02	NA	JackRussellTerrier	Terriers2	AllTerriers	3	2	1890s	UK.Europe	25-38	25-38	6.4-8.2	6.4-8.2	Short	4.4	4	0	0	14.5	0	85.3	NA	161	NA	111	108	NA	169	103	NA	0.5	0	1.125	0	0.5	0.6666666667	0.70833333335	2.5	3	2	0.5	0.6666666667	2.5	2.5	13.6	13	15	-0.24	1	NA
JackRussellTerrier03	NA	JackRussellTerrier	Terriers2	AllTerriers	3	2	1890s	UK.Europe	25-38	25-38	6.4-8.2	6.4-8.2	Short	4.4	4	0	0	14.5	0	85.3	NA	161	NA	111	108	NA	169	103	NA	0.5	0	1.125	0	0.5	0.6666666667	0.70833333335	2.5	3	2	0.5	0.6666666667	2.5	2.5	13.6	13	15	-0.24	1	NA
JackRussellTerrier04	NA	JackRussellTerrier	Terriers2	AllTerriers	3	2	1890s	UK.Europe	25-38	25-38	6.4-8.2	6.4-8.2	Short	4.4	4	0	0	14.5	0	85.3	NA	161	NA	111	108	NA	169	103	NA	0.5	0	1.125	0	0.5	0.6666666667	0.70833333335	2.5	3	2	0.5	0.6666666667	2.5	2.5	13.6	13	15	-0.24	1	NA
JackRussellTerrier05_89447	NA	JackRussellTerrier	Terriers2	AllTerriers	3	2	1890s	UK.Europe	25-38	25-38	6.4-8.2	6.4-8.2	Short	4.4	4	0	0	14.5	0	85.3	NA	161	NA	111	108	NA	169	103	NA	0.5	0	1.125	0	0.5	0.6666666667	0.70833333335	2.5	3	2	0.5	0.6666666667	2.5	2.5	13.6	13	15	-0.24	1	NA
Jamthund01	NA	SwedishElkhound	Lapphunds	Lapphunds	5	2	Old	Sweden.Europe	57-65	52-60	30-35	25-30	Medium	7.5	3	0	0	12.5	0	74.6	0.37	NA	NA	NA	NA	NA	NA	NA	NA	NA	NA	NA	NA	NA	NA	NA	NA	NA	NA	NA	NA	NA	NA	NA	NA	NA	NA	NA	NA
Jindo01	NA	Jindo	AsianSpitz	OldSpitz	5	5	Old	Korea.Asia	50-55	45-50	18-23	15-19	Medium	5.5	NA	0	1	NA	0	NA	NA	NA	NA	NA	NA	NA	NA	NA	NA	0.5555555556	0	1.75	1.5	0.5	1.1666666667	0.25	2.1666666667	3.5	1.2	0.375	1	1.6666666667	1.5	NA	NA	NA	NA	NA	NA
KerryBlueTerrier01_71102	NA	KerryBlueTerrier	Terriers2	AllTerriers	3	1	1890s	Ireland.Europe	46-48	44-46	12-15	10-13	Medium	4	3	0	0	13.5	0	73.5	NA	149	46	127	110	100	143	101	NA	0.7	0	1.25	0	0	0	0.75	3	2.125	1.41666666665	0.3125	0	1.83333333335	2.5	13	18	36.5	-0.02	1	NA
KerryBlueTerrier02	NA	KerryBlueTerrier	Terriers2	AllTerriers	3	1	1890s	Ireland.Europe	46-48	44-46	12-15	10-13	Medium	4	3	0	0	13.5	0	73.5	NA	149	46	127	110	100	143	101	NA	0.7	0	1.25	0	0	0	0.75	3	2.125	1.41666666665	0.3125	0	1.83333333335	2.5	13	18	36.5	-0.02	1	NA
SiberianHusky02	KKH2684	SiberianHusky	ArcticSpitz	OldSpitz	5	1	Basal	Siberia.Asia	53-61	51-56	20-27	16-23	Medium	5.1	4	0	0	12.58	0	87	NA	179	121	89	81	96	229	115	82	0	0	0.5	0	0.25	0.1666666667	0.25	2.375	2.75	1.3333333333	0.375	0.25	1.8333333333	2	12	22	52.5	-0.11	1	5
Kommondor01	NA	HungarianKomondor	GreatPyrenees	GreatPyrenees	1	1	1300s	Hungary.Europe	71-76	64-69	50-60	40-50	Long	8	NA	0	0	11	0	90	NA	83	NA	NA	NA	NA	46	NA	30	NA	NA	NA	NA	NA	NA	NA	NA	NA	NA	NA	NA	NA	NA	NA	NA	NA	NA	NA	NA
Kromfohrlander01	NA	Kromfohrlander	Schnauzers	Schnauzers	9	10	1900s	Germany.Europe	38-46	38-46	10-14	10-14	Medium	7	NA	0	0	16.5	0	NA	NA	NA	NA	NA	NA	NA	46	NA	30	0.55	0	1.25	0.75	1.125	0.66666666665	0.5	2.9375	1.125	2.5	0.75	0.375	2.0833333333	2	NA	NA	NA	NA	NA	NA
KunmingDog01	NA	ChineseWolfdog	Village	Village	5	5	Old	China.Asia	64-68	64-68	30-38	30-38	Medium	7	NA	0	0	13	0	NA	NA	NA	NA	NA	NA	NA	NA	NA	NA	NA	NA	NA	NA	NA	NA	NA	NA	NA	NA	NA	NA	NA	NA	NA	NA	NA	NA	NA	NA
LabradorRetriever08	LA1869	LabradorRetreiver	Retrievers	Retrievers	8	1	1800s	UK.Europe	57-62	55-60	29-36	25-32	Short	6.9	1	1	0	12.04	0	92	0.19	94	37	57	61	76	132	116	51	0.2	0	0.25	0	0.25	0.3333333333	0	2.75	1.75	1.8333333333	0.25	0.25	2	2	12.6	23	72.5	0.19	0	2
LabradorRetriever05	LAB2023	LabradorRetreiver	Retrievers	Retrievers	8	1	1800s	UK.Europe	57-62	55-60	29-36	25-32	Short	6.9	1	1	0	12.04	0	92	0.19	94	37	57	61	76	132	116	51	0.2	0	0.25	0	0.25	0.3333333333	0	2.75	1.75	1.8333333333	0.25	0.25	2	2	12.6	23	72.5	0.19	0	2
LabradorRetreiver04	LAB7542	LabradorRetreiver	Retrievers	Retrievers	8	1	1800s	UK.Europe	57-62	55-60	29-36	25-32	Short	6.9	1	1	0	12.04	0	92	0.19	94	37	57	61	76	132	116	51	0.2	0	0.25	0	0.25	0.3333333333	0	2.75	1.75	1.8333333333	0.25	0.25	2	2	12.6	23	72.5	0.19	0	2
LabradorRetriever06	LAB9218	LabradorRetreiver	Retrievers	Retrievers	8	1	1800s	UK.Europe	57-62	55-60	29-36	25-32	Short	6.9	1	1	0	12.04	0	92	0.19	94	37	57	61	76	132	116	51	0.2	0	0.25	0	0.25	0.3333333333	0	2.75	1.75	1.8333333333	0.25	0.25	2	2	12.6	23	72.5	0.19	0	2
Labrador01	NA	LabradorRetreiver	Retrievers	Retrievers	8	1	1800s	UK.Europe	57-62	55-60	29-36	25-32	Short	6.9	1	1	0	12.04	0	92	0.19	94	37	57	61	76	132	116	51	0.2	0	0.25	0	0.25	0.3333333333	0	2.75	1.75	1.8333333333	0.25	0.25	2	2	12.6	23	72.5	0.19	0	2
Labrador02	NA	LabradorRetreiver	Retrievers	Retrievers	8	1	1800s	UK.Europe	57-62	55-60	29-36	25-32	Short	6.9	1	1	0	12.04	0	92	0.19	94	37	57	61	76	132	116	51	0.2	0	0.25	0	0.25	0.3333333333	0	2.75	1.75	1.8333333333	0.25	0.25	2	2	12.6	23	72.5	0.19	0	2
LabradorRetreiver03	NA	LabradorRetreiver	Retrievers	Retrievers	8	1	1800s	UK.Europe	57-62	55-60	29-36	25-32	Short	6.9	1	1	0	12.04	0	92	0.19	94	37	57	61	76	132	116	51	0.2	0	0.25	0	0.25	0.3333333333	0	2.75	1.75	1.8333333333	0.25	0.25	2	2	12.6	23	72.5	0.19	0	2
LabradorRetriever07	NA	LabradorRetreiver	Retrievers	Retrievers	8	1	1800s	UK.Europe	57-62	55-60	29-36	25-32	Short	6.9	1	1	0	12.04	0	92	0.19	94	37	57	61	76	132	116	51	0.2	0	0.25	0	0.25	0.3333333333	0	2.75	1.75	1.8333333333	0.25	0.25	2	2	12.6	23	72.5	0.19	0	2
LabradorRetriever09_72023	NA	LabradorRetreiver	Retrievers	Retrievers	8	1	1800s	UK.Europe	57-62	55-60	29-36	25-32	Short	6.9	1	1	0	12.04	0	92	0.19	94	37	57	61	76	132	116	51	0.2	0	0.25	0	0.25	0.3333333333	0	2.75	1.75	1.8333333333	0.25	0.25	2	2	12.6	23	72.5	0.19	0	2
LabradorRetriever10_92566	NA	LabradorRetreiver	Retrievers	Retrievers	8	1	1800s	UK.Europe	57-62	55-60	29-36	25-32	Short	6.9	1	1	0	12.04	0	92	0.19	94	37	57	61	76	132	116	51	0.2	0	0.25	0	0.25	0.3333333333	0	2.75	1.75	1.8333333333	0.25	0.25	2	2	12.6	23	72.5	0.19	0	2
LabradorRetriever11	NA	LabradorRetreiver	Retrievers	Retrievers	8	1	1800s	UK.Europe	57-62	55-60	29-36	25-32	Short	6.9	1	1	0	12.04	0	92	0.19	94	37	57	61	76	132	116	51	0.2	0	0.25	0	0.25	0.3333333333	0	2.75	1.75	1.8333333333	0.25	0.25	2	2	12.6	23	72.5	0.19	0	2
LabradorRetriever12	NA	LabradorRetreiver	Retrievers	Retrievers	8	1	1800s	UK.Europe	57-62	55-60	29-36	25-32	Short	6.9	1	1	0	12.04	0	92	0.19	94	37	57	61	76	132	116	51	0.2	0	0.25	0	0.25	0.3333333333	0	2.75	1.75	1.8333333333	0.25	0.25	2	2	12.6	23	72.5	0.19	0	2
Landseer01	NA	LandseerEuropeanContinentalType	MountainDogs	LargeDogs	2	2.2	1800s	Newfoundland.America	72-80	67-72	65-80	50-70	Medium	4.5	NA	0	0	10	0	NA	NA	131	56	NA	16	42	NA	NA	NA	NA	NA	NA	NA	NA	NA	NA	NA	NA	NA	NA	NA	NA	NA	NA	NA	NA	NA	NA	NA
LapponianHerder01	NA	LapponianHerder	Lapphunds	Lapphunds	5	3	Old	Finland.Europe	48-54	43-49	32	32	Medium	6.5	NA	0	0	13	0	NA	NA	NA	NA	NA	NA	NA	NA	NA	NA	NA	NA	NA	NA	NA	NA	NA	NA	NA	NA	NA	NA	NA	NA	NA	NA	NA	NA	NA	NA
BorderCollie04n	LN47	BorderCollie	Herders1	AllHerders	1	1	1890s	UK.Europe	48-56	46-53	14-20	12-19	Long	6	1	NA	0	12.52	2	81.5	0.37	109	105	117	140	43	109	69	NA	0.375	0	0.75	0.25	0.5	0.8333333333	0.5	3.125	1.75	2	0.25	0.5	2	2.5	13	22.8	56.3	-0.11	1	NA
Lowchen01_94080	NA	LittleLionDog	TibetanLowchen	TibetanLowchen	9	1.3	1300s	France.Europe	30-35.6	28-33	5.4-8.1	4.5-6.8	Long	3.3	NA	0	0	13	0	75	NA	169	NA	17	NA	NA	175	28	NA	0	0	0.5	0	0.5	0.3333333333	0	3.375	2.25	1.8333333333	0	0.25	1.6666666667	2	NA	NA	NA	NA	NA	NA
Lowchen01	NA	LittleLionDog	TibetanLowchen	TibetanLowchen	9	1.3	1300s	France.Europe	30-35.6	28-33	5.4-8.1	4.5-6.8	Long	3.3	NA	0	0	13	0	75	NA	169	NA	17	NA	NA	175	28	NA	0	0	0.5	0	0.5	0.3333333333	0	3.375	2.25	1.8333333333	0	0.25	1.6666666667	2	NA	NA	NA	NA	NA	NA
LagottoRomagnolo01	LR390	LagottoRomagnolo	Poodles	Poodles	8	3	1300s	Italy.Europe	43-48	41-46	13-16	11-14	Medium	6.7	NA	0	0	15	0	75	NA	24	104	76	NA	NA	216	NA	NA	0.35	0	0.25	0.41666666665	0.75	0.3333333333	0	2.875	1.75	1.6666666667	0.375	0.25	1.8333333333	2	NA	NA	NA	NA	NA	NA
LagottoRomagnolo02	LR433	LagottoRomagnolo	Poodles	Poodles	8	3	1300s	Italy.Europe	43-48	41-46	13-16	11-14	Medium	6.7	NA	0	0	15	0	75	NA	24	104	76	NA	NA	216	NA	NA	0.35	0	0.25	0.41666666665	0.75	0.3333333333	0	2.875	1.75	1.6666666667	0.375	0.25	1.8333333333	2	NA	NA	NA	NA	NA	NA
LagottoRomagnolo03	LR494	LagottoRomagnolo	Poodles	Poodles	8	3	1300s	Italy.Europe	43-48	41-46	13-16	11-14	Medium	6.7	NA	0	0	15	0	75	NA	24	104	76	NA	NA	216	NA	NA	0.35	0	0.25	0.41666666665	0.75	0.3333333333	0	2.875	1.75	1.6666666667	0.375	0.25	1.8333333333	2	NA	NA	NA	NA	NA	NA
LagottoRomagnolo04	LR753	LagottoRomagnolo	Poodles	Poodles	8	3	1300s	Italy.Europe	43-48	41-46	13-16	11-14	Medium	6.7	NA	0	0	15	0	75	NA	24	104	76	NA	NA	216	NA	NA	0.35	0	0.25	0.41666666665	0.75	0.3333333333	0	2.875	1.75	1.6666666667	0.375	0.25	1.8333333333	2	NA	NA	NA	NA	NA	NA
NorwegianLundehund10	LUND1558	NorwegianLundehund	Lapphunds	Lapphunds	5	2	Basal	Norway.Europe	33-38	30-36	6-7	6-7	Medium	3.2	NA	0	0	13	0	NA	NA	121	NA	NA	NA	NA	13	NA	NA	NA	NA	NA	NA	NA	NA	NA	NA	NA	NA	NA	NA	NA	NA	NA	NA	NA	NA	NA	NA
BelgianMalinois02	MA008	BelgianMalinois	ContinentalHerders	ContinentalHerders	1	1	1890s	Belgium.Europe	60-66	56-62	25-30	20-25	Short	7.1	2	1	0	12.5	0	92.6	NA	153	39	132	141	87	129	110	64	1.05	0	1.125	0.25	0.3333333333	0.5	0.5	3.125	2.75	2.2	0.375	0.25	2.1666666667	3	11	25	67.5	-0.16	1	NA
BelgianMalinois03	MA094	BelgianMalinois	ContinentalHerders	ContinentalHerders	1	1	1890s	Belgium.Europe	60-66	56-62	25-30	20-25	Short	7.1	2	1	0	12.5	0	92.6	NA	153	39	132	141	87	129	110	64	1.05	0	1.125	0.25	0.3333333333	0.5	0.5	3.125	2.75	2.2	0.375	0.25	2.1666666667	3	11	25	67.5	-0.16	1	NA
MexicanHairless01	NA	Xoloitzcuintli	NewWorldHairless	NewWorldHairless	5	6	Old	Mexico.America	46-60	46-60	11-18	11-18	Hairless	5	NA	0	0	13.5	1	80	NA	NA	NA	NA	NA	NA	8	NA	NA	NA	NA	NA	NA	NA	NA	NA	NA	NA	NA	NA	NA	NA	NA	NA	NA	NA	NA	NA	NA
MiniatureSchauzer01_72022	NA	MiniatureSchnauzer	Schnauzers	Schnauzers	2	1.2	1900s	Germany.Europe	30-36	30-36	5.4-9.1	5.4-8.2	Medium	4.7	2	0	0	13	0	79.1	NA	NA	NA	NA	NA	NA	223	106	NA	1.1	0	1.25	0.5	0.5	0.6666666667	0.25	2.5357142857	2.70833333335	2.3333333333	0.5	0.5	2.5	2	15	13	14	-0.29	1	10
MiniPoodleSilver01	NA	MiniaturePoodle	Poodles	Poodles	9	2	1700s	Germany.Europe	28-38	28-38	7-8	7-8	Long	7	1	0	0	11.95	0	77.5	NA	NA	NA	NA	NA	NA	NA	NA	NA	NA	NA	NA	NA	NA	NA	NA	NA	NA	NA	NA	NA	NA	NA	16	13	16	-0.18	0	8
WestHighlandWhiteTerr24	NA007westie	WestHighlandWhiteTerrier	Terriers1	AllTerriers	3	2	1890s	UK.Europe	25-30	23-28	7-10	6-7	Long	3.7	4	0	0	12.8	0	88.7	NA	92	NA	47	89	NA	45	63	NA	0.4	0	0.5	0.125	0.5	0.6	0.29166666665	2.5	2.75	2	0.25	0.625	2.3333333333	2	12.8	11	18.5	0.2	1	10
WestHighlandWhiteTerr25	NA008westie	WestHighlandWhiteTerrier	Terriers1	AllTerriers	3	2	1890s	UK.Europe	25-30	23-28	7-10	6-7	Long	3.7	4	0	0	12.8	0	88.7	NA	92	NA	47	89	NA	45	63	NA	0.4	0	0.5	0.125	0.5	0.6	0.29166666665	2.5	2.75	2	0.25	0.625	2.3333333333	2	12.8	11	18.5	0.2	1	10
WestHighlandWhiteTerr26	NA018westie	WestHighlandWhiteTerrier	Terriers1	AllTerriers	3	2	1890s	UK.Europe	25-30	23-28	7-10	6-7	Long	3.7	4	0	0	12.8	0	88.7	NA	92	NA	47	89	NA	45	63	NA	0.4	0	0.5	0.125	0.5	0.6	0.29166666665	2.5	2.75	2	0.25	0.625	2.3333333333	2	12.8	11	18.5	0.2	1	10
WestHighlandWhiteTerr27	NA051westie	WestHighlandWhiteTerrier	Terriers1	AllTerriers	3	2	1890s	UK.Europe	25-30	23-28	7-10	6-7	Long	3.7	4	0	0	12.8	0	88.7	NA	92	NA	47	89	NA	45	63	NA	0.4	0	0.5	0.125	0.5	0.6	0.29166666665	2.5	2.75	2	0.25	0.625	2.3333333333	2	12.8	11	18.5	0.2	1	10
WestHighlandWhiteTerr28	NA052scottie	WestHighlandWhiteTerrier	Terriers1	AllTerriers	3	2	1890s	UK.Europe	25-30	23-28	7-10	6-7	Long	3.7	4	0	0	12.8	0	88.7	NA	92	NA	47	89	NA	45	63	NA	0.4	0	0.5	0.125	0.5	0.6	0.29166666665	2.5	2.75	2	0.25	0.625	2.3333333333	2	12.8	11	18.5	0.2	1	10
Pug03	NA71	Pug	Toy	Toy	9	11	1500s	China.Asia	30	21	4-5	3-4	Short	4.2	5	0	0	13.5	0	91.7	NA	2	2	31	76	NA	220	156	41	0.2	0	0.25	0	0.5	0.5	0	2.13392857145	1	2.1666666667	0.5	0.75	2.1666666667	2	13	13	16	-0.18	0	6
Pug04	NA76	Pug	Toy	Toy	9	11	1500s	China.Asia	30	21	4-5	3-4	Short	4.2	5	0	0	13.5	0	91.7	NA	2	2	31	76	NA	220	156	41	0.2	0	0.25	0	0.5	0.5	0	2.13392857145	1	2.1666666667	0.5	0.75	2.1666666667	2	13	13	16	-0.18	0	6
BullTerrier04	NABullTerrierDG621	BullTerrier	BullStafford	BullyTerrier	3	3	1800s	UK.Europe	46-56	46-56	25-29	20-25	Short	5.5	4	0	1	9	0	92.6	0.23	134	NA	62	7	NA	147	61	25	0.25	0.1875	1.75	0	0.25	0.3333333333	0.5	2.4375	2.125	1.25	0.4375	0.5	1.6666666667	2.5	12.9	19.5	62.5	0.44	1	NA
NewGuineaSingingDog01	NA	NewGuineaSingingDog	NewGuineaSingingDog	NewGuineaSingingDog	NA	NA	Village	NewGuinea.Oceania	35-38	35-38	8-14	8-14	Short	3.5	NA	0	0	17	0	NA	NA	NA	NA	NA	NA	NA	NA	NA	NA	NA	NA	NA	NA	NA	NA	NA	NA	NA	NA	NA	NA	NA	NA	NA	NA	NA	NA	NA	NA
NorwegianElkhound01	NA	NorwegianElkhound	Lapphunds	Lapphunds	5	2	Basal	Norway.Europe	50-52	50-52	20-23	20-23	Medium	5.5	3	0	0	15	0	74.6	0.14	38	123	104	NA	101	136	90	31	0.3875	0	0.25	0	0.25	0.5	0	2.625	1.875	1.1666666667	0.125	0.5	1.6666666667	2	11.5	20	55	0.21	1	3
NorwegianLundehund01	NA	NorwegianLundehund	Lapphunds	Lapphunds	5	2	Basal	Norway.Europe	33-38	30-36	6-7	6-7	Medium	3.2	NA	0	0	13	0	NA	NA	121	NA	NA	NA	NA	13	NA	NA	NA	NA	NA	NA	NA	NA	NA	NA	NA	NA	NA	NA	NA	NA	NA	NA	NA	NA	NA	NA
NovaScotiaDuckTollingRetriever01	NA	TollingRetriever	Spaniels	Sporting	8	1	1900s	Canada.America	48-51	45-48	20-23	17-20	Medium	6.6	NA	0	0	12	0	78.4	0.13	147	87	112	134	19	81	39	NA	0.3	0	0.25	0	0.25	0.3333333333	0.5	3.125	2.5	1.5	0.125	0.5	2.1666666667	2	NA	NA	NA	NA	NA	NA
NorwichTerrier01	NW062	NorwichTerrier	Terriers1	AllTerriers	3	2	1800s	UK.Europe	24-25	24-25	5-5.5	5-5.5	Medium	2.6	3	0	0	14	0	73.3	NA	81	83	22	116	NA	213	113	71	0.35	0	0.5	0.125	0.375	0.6666666667	0.25	2.9375	2.375	2.1666666667	0.125	0.5	2.08333333335	2.5	13	10	11	-0.1	1	NA
NorwichTerrier02	NW152	NorwichTerrier	Terriers1	AllTerriers	3	2	1800s	UK.Europe	24-25	24-25	5-5.5	5-5.5	Medium	2.6	3	0	0	14	0	73.3	NA	81	83	22	116	NA	213	113	71	0.35	0	0.5	0.125	0.375	0.6666666667	0.25	2.9375	2.375	2.1666666667	0.125	0.5	2.08333333335	2.5	13	10	11	-0.1	1	NA
NorwichTerrier03	NW206	NorwichTerrier	Terriers1	AllTerriers	3	2	1800s	UK.Europe	24-25	24-25	5-5.5	5-5.5	Medium	2.6	3	0	0	14	0	73.3	NA	81	83	22	116	NA	213	113	71	0.35	0	0.5	0.125	0.375	0.6666666667	0.25	2.9375	2.375	2.1666666667	0.125	0.5	2.08333333335	2.5	13	10	11	-0.1	1	NA
NorwichTerrier04	NW255	NorwichTerrier	Terriers1	AllTerriers	3	2	1800s	UK.Europe	24-25	24-25	5-5.5	5-5.5	Medium	2.6	3	0	0	14	0	73.3	NA	81	83	22	116	NA	213	113	71	0.35	0	0.5	0.125	0.375	0.6666666667	0.25	2.9375	2.375	2.1666666667	0.125	0.5	2.08333333335	2.5	13	10	11	-0.1	1	NA
SpanishWaterDog02	PE002	SpanishWaterDog	Herders1	AllHerders	8	3	Old	Spain.Europe	44-50	40-45	18-22	14-18	Long	6.3	NA	0	0	14	0	NA	NA	28	NA	NA	NA	4	70	25	NA	0.6	0	0.54166666665	0.5	0	0.3333333333	0.25	2.75	2.75	1.6666666667	0.375	0.75	2	1	NA	NA	NA	NA	NA	NA
Pekingese01	NA	Pekingese	Pekingese	Pekingese	9	8	Old	China.Asia	15-23	15-23	3.2-6.4	3.2-6.4	Long	3.1	6	0	0	11.56	0	93.3	NA	NA	NA	42	77	NA	228	37	27	0.8	0.5	1.3333333333	0.625	0.75	0.58333333335	0.875	1.9375	1.875	1.83333333335	0.5625	1.3333333333	2.45	1.5	13.3	7.5	9	0.08	0	7
PembrokeWelshCorgi01_73322	NA	PembrokeWelshCorgi	Herders2	AllHerders	1	1	Old	Wales.Europe	25-30	25-30	14	11	Medium	5.5	2	0	0	13.5	0	79.2	NA	41	71	107	85	NA	217	152	88	0.4	0	0.75	0	0.25	0.8333333333	0.5	2.75	2.25	2	0.25	0.5	2	2	12	11	34	0.79	1	NA
PembrokeWelshCorgi02_73323	NA	PembrokeWelshCorgi	Herders2	AllHerders	1	1	Old	Wales.Europe	25-30	25-30	14	11	Medium	5.5	2	0	0	13.5	0	79.2	NA	41	71	107	85	NA	217	152	88	0.4	0	0.75	0	0.25	0.8333333333	0.5	2.75	2.25	2	0.25	0.5	2	2	12	11	34	0.79	1	NA
PembrokeWelshCorgi03_86409	NA	PembrokeWelshCorgi	Herders2	AllHerders	1	1	Old	Wales.Europe	25-30	25-30	14	11	Medium	5.5	2	0	0	13.5	0	79.2	NA	41	71	107	85	NA	217	152	88	0.4	0	0.75	0	0.25	0.8333333333	0.5	2.75	2.25	2	0.25	0.5	2	2	12	11	34	0.79	1	NA
PeruvianHairless01	NA	PeruvianHairless	NewWorldHairless	NewWorldHairless	5	6	Old	Peru.America	25-65	25-65	4-25	4-25	Hairless	4	NA	0	0	11.5	1	NA	NA	NA	NA	NA	NA	NA	NA	NA	NA	NA	NA	NA	NA	NA	NA	NA	NA	NA	NA	NA	NA	NA	NA	NA	NA	NA	NA	NA	NA
PetitBassetGriffonVendeen01_17289_BGVP	NA	PetitBassetGriffonVendeen	Scenthounds	Scenthounds	6	1.3	1900s	France.Europe	34-38	34-38	15-20	15-20	Long	5.1	5	1	0	12.1	0	88.9	NA	95	78	32	21	49	125	154	NA	0.8	0	1.375	0.25	0.375	1.16666666665	2.25	1.8482142857	1.875	1.75	1.375	0.75	2.33333333335	1.25	12	7.5	9	0.08	0	NA
Pomeranian01	NA	Pomeranian	Toy	Toy	5	4	1700s	Germany.Europe	13-28	13-28	1.9-3.5	1.9-3.5	Long	2.4	2	0	0	14	0	77.8	NA	77	NA	1	41	89	207	49	48	0.5555555556	0	0.6666666667	0.5	0.75	0.5	0.5	2.5	2.25	2	0.375	0.6666666667	2.3333333333	2	15	8.5	5	-0.42	0	8
PortuguesePointer01	PORT1884	PortuguesePointer	Pointers	Sporting	7	1.1	1700s	Portugal.Europe	48-56	48-56	18-27	16-25	Short	6.5	NA	0	0	13	0	NA	NA	85	94	NA	94	53	NA	NA	NA	NA	NA	NA	NA	NA	NA	NA	NA	NA	NA	NA	NA	NA	NA	NA	NA	NA	NA	NA	NA
PortugesePodengo01_74409	NA	PortugesePodengo	Podengo	Podengo	5	7	Old	Portugal.Europe	20-70	20-70	5-30	5-30	Medium	3.5	NA	0	0	16	0	71.4	NA	177	NA	16	NA	NA	85	NA	NA	0	0	0	0	0	0	0	1.5	0	0.1666666667	0	0	2.4	0	NA	NA	NA	NA	NA	NA
PortugeseWaterDog01	NA	PortugueseWaterDog	Poodles	Poodles	8	3	1300s	Portugal.Europe	50-57	43-52	19-27	16-23	Long	7.4	3	0	0	12	0	77.9	NA	85	94	NA	94	53	55	99	81	0.2	0	0.5	0	0.25	0.3333333333	0.25	3	2.125	2	0.125	0.25	2	2.25	12	21.5	55	0.02	1	NA
GreatPyrenees01	PYRE7325	PyreneanMountainDog	GreatPyrenees	GreatPyrenees	2	2.2	Old	Europe.Europe	70-82	65-74	50-54	36-41	Long	7.3	5	0	0	10	0	85	NA	NA	NA	NA	NA	NA	NA	NA	NA	0.4	0	0.5	0	0.25	0.41666666665	0.25	2.375	1.25	1.5	0.5	0.25	1.16666666665	1.5	12	28	93	-0.08	1	NA
QingchuanDog01	NA	QingchuanDog	Village	Village	NA	NA	Old	China.Asia	NA	NA	NA	NA	NA	NA	NA	0	0	NA	0	NA	NA	NA	NA	NA	NA	NA	NA	NA	NA	NA	NA	NA	NA	NA	NA	NA	NA	NA	NA	NA	NA	NA	NA	NA	NA	NA	NA	NA	NA
Greyhound01	RAC0700	Greyhound	EuropeanSighthound	EuropeanSighthound	10	3	1400s	Europe.Europe	71-76	68-71	27-40	27-34	Short	8.9	4	0	0	9.36	1	81.8	NA	175	NA	NA	104	81	174	55	NA	0	0	0.25	0	0.5	0.91666666665	0.25	2.25	2.25	1.5	0.5	0.5	1.8333333333	1	13.2	29	67.5	-0.67	0	NA
Pug10	REESES	Pug	Toy	Toy	9	11	1500s	China.Asia	30	21	4-5	3-4	Short	4.2	5	0	0	13.5	0	91.7	NA	2	2	31	76	NA	220	156	41	0.2	0	0.25	0	0.5	0.5	0	2.13392857145	1	2.1666666667	0.5	0.75	2.1666666667	2	13	13	16	-0.18	0	6
RhodesianRidgeback01	RODE2003	RhodesianRidgeback	LargeMastiff	LargeDogs	6	3	1890s	Africa.Africa	63-69	61-66	36-41	29-34	Short	8.9	4	NA	0	9.1	1	84.3	NA	158	50	105	55	10	117	163	76	0.4	0	0.5	0	0.25	0.2	0.25	2.625	2.75	1.6666666667	0.125	0.3333333333	1.6666666667	2	9.1	26	85	0.04	1	NA
Rottweiler01	NA	Rottweiler	MarketDogs	MarketDogs	2	2.1	Old	RomanEmpire.Europe	61-69	56-63	50-60	35-48	Medium	7.4	1	0	1	9.11	0	84.1	0.21	33	3	110	53	78	73	58	54	0.4	0	0.5	0	0	0.1666666667	0.5	3	2	2	0.125	0.25	2	2	9.8	25	112.5	0.6	1	1
Rottweiler02	NA	Rottweiler	MarketDogs	MarketDogs	2	2.1	Old	RomanEmpire.Europe	61-69	56-63	50-60	35-48	Medium	7.4	1	0	1	9.11	0	84.1	0.21	33	3	110	53	78	73	58	54	0.4	0	0.5	0	0	0.1666666667	0.5	3	2	2	0.125	0.25	2	2	9.8	25	112.5	0.6	1	1
Rottweiler03_89450	NA	Rottweiler	MarketDogs	MarketDogs	2	2.1	Old	RomanEmpire.Europe	61-69	56-63	50-60	35-48	Medium	7.4	1	0	1	9.11	0	84.1	0.21	33	3	110	53	78	73	58	54	0.4	0	0.5	0	0	0.1666666667	0.5	3	2	2	0.125	0.25	2	2	9.8	25	112.5	0.6	1	1
Rottweiler04	NA	Rottweiler	MarketDogs	MarketDogs	2	2.1	Old	RomanEmpire.Europe	61-69	56-63	50-60	35-48	Medium	7.4	1	0	1	9.11	0	84.1	0.21	33	3	110	53	78	73	58	54	0.4	0	0.5	0	0	0.1666666667	0.5	3	2	2	0.125	0.25	2	2	9.8	25	112.5	0.6	1	1
RhodesianRidgeback02	RR123	RhodesianRidgeback	LargeMastiff	LargeDogs	6	3	1890s	Africa.Africa	63-69	61-66	36-41	29-34	Short	8.9	4	NA	0	9.1	1	84.3	NA	158	50	105	55	10	117	163	76	0.4	0	0.5	0	0.25	0.2	0.25	2.625	2.75	1.6666666667	0.125	0.3333333333	1.6666666667	2	9.1	26	85	0.04	1	NA
RhodesianRidgeback03	RR224	RhodesianRidgeback	LargeMastiff	LargeDogs	6	3	1890s	Africa.Africa	63-69	61-66	36-41	29-34	Short	8.9	4	NA	0	9.1	1	84.3	NA	158	50	105	55	10	117	163	76	0.4	0	0.5	0	0.25	0.2	0.25	2.625	2.75	1.6666666667	0.125	0.3333333333	1.6666666667	2	9.1	26	85	0.04	1	NA
SaintBernard01	NA	SaintBernard	MountainDogs	LargeDogs	2	2.2	1700s	Switzerland.Europe	70-90	65-80	65-120	65-120	Medium	7	5	0	0	7.78	0	84.6	NA	6	23	78	78	NA	89	NA	2	0.2	0	0.5	0.25	0	0.6666666667	0	2.25	1.5	2	0.375	0.25	2	2	9	28	150	0.7	1	2
SaintBernard02	NA	SaintBernard	MountainDogs	LargeDogs	2	2.2	1700s	Switzerland.Europe	70-90	65-80	65-120	65-120	Medium	7	5	0	0	7.78	0	84.6	NA	6	23	78	78	NA	89	NA	2	0.2	0	0.5	0.25	0	0.6666666667	0	2.25	1.5	2	0.375	0.25	2	2	9	28	150	0.7	1	2
Saluki02	SALU8471	Saluki	AncientSighthounds	AncientSighthounds	10	1	Basal	MiddleEast.Asia	58-71	58-71	18-27	18-27	Medium	6.3	4	0	0	12	1	68.8	NA	182	NA	NA	42	32	64	33	NA	0.2	0	0	1.5	0.75	0.3333333333	0.25	2.5	3.5	1.1666666667	0.75	0.75	1	1	12.5	25	52.5	-0.49	0	NA
Saluki01	NA	Saluki	AncientSighthounds	AncientSighthounds	10	1	Basal	MiddleEast.Asia	58-71	58-71	18-27	18-27	Medium	6.3	4	0	0	12	1	68.8	NA	182	NA	NA	42	32	64	33	NA	0.2	0	0	1.5	0.75	0.3333333333	0.25	2.5	3.5	1.1666666667	0.75	0.75	1	1	12.5	25	52.5	-0.49	0	NA
Samoyed01	NA	Samoyed	EurasianSpitz	EurasianSpitz	5	1	Basal	Siberia.Asia	51-56	46-51	25-30	17-25	Long	6.2	3	0	0	12.44	0	80	0.75	105	92	74	56	102	173	142	79	0.1	0.125	0.75	0	0.5	0.8333333333	0.25	2.375	1.58333333335	1.8333333333	0.3125	0.375	1.6666666667	1.75	11	22	55	-0.05	1	4
Samoyed02	NA	Samoyed	EurasianSpitz	EurasianSpitz	5	1	Basal	Siberia.Asia	51-56	46-51	25-30	17-25	Long	6.2	3	0	0	12.44	0	80	0.75	105	92	74	56	102	173	142	79	0.1	0.125	0.75	0	0.5	0.8333333333	0.25	2.375	1.58333333335	1.8333333333	0.3125	0.375	1.6666666667	1.75	11	22	55	-0.05	1	4
MiniatureSchnauzer01	SCHN2022	MiniatureSchnauzer	Schnauzers	Schnauzers	2	1.2	1900s	Germany.Europe	30-36	30-36	5.4-9.1	5.4-8.2	Medium	4.7	2	0	0	13	0	79.1	NA	NA	NA	NA	NA	NA	223	106	NA	1.1	0	1.25	0.5	0.5	0.6666666667	0.25	2.5357142857	2.70833333335	2.3333333333	0.5	0.5	2.5	2	15	13	14	-0.29	1	10
ScottishDeerhound01	NA	ScottishDeerhound	EuropeanSighthound	EuropeanSighthound	10	2	Old	Scotland.Europe	76-81	71	39-50	34-43	Long	8	4	0	0	8.5	1	85.3	NA	NA	NA	NA	NA	NA	NA	NA	NA	0.2222222222	0	0	0	0.5	0	0.25	1.875	2.75	1.5	0.25	0.25	2.5	2.5	9.5	31	87.5	-0.56	0	NA
ScottishTerrier01	NA	ScottishTerrier	Terriers1	AllTerriers	3	2	1890s	UK.Europe	25	25	8.5-10	8-9.5	Long	5.7	5	1	0	10.69	0	63.6	NA	NA	NA	NA	NA	NA	34	50	NA	0.3	0	0.25	0	0.25	0.3333333333	0.25	2.19642857145	2	1.53333333335	0.0625	0.375	2.41666666665	2	12	10	20.5	0.42	1	10
ScottishTerrier02	NA	ScottishTerrier	Terriers1	AllTerriers	3	2	1890s	UK.Europe	25	25	8.5-10	8-9.5	Long	5.7	5	1	0	10.69	0	63.6	NA	NA	NA	NA	NA	NA	34	50	NA	0.3	0	0.25	0	0.25	0.3333333333	0.25	2.19642857145	2	1.53333333335	0.0625	0.375	2.41666666665	2	12	10	20.5	0.42	1	10
ScottishTerrier03	NA	ScottishTerrier	Terriers1	AllTerriers	3	2	1890s	UK.Europe	25	25	8.5-10	8-9.5	Long	5.7	5	1	0	10.69	0	63.6	NA	NA	NA	NA	NA	NA	34	50	NA	0.3	0	0.25	0	0.25	0.3333333333	0.25	2.19642857145	2	1.53333333335	0.0625	0.375	2.41666666665	2	12	10	20.5	0.42	1	10
ScottishTerrier04	NA	ScottishTerrier	Terriers1	AllTerriers	3	2	1890s	UK.Europe	25	25	8.5-10	8-9.5	Long	5.7	5	1	0	10.69	0	63.6	NA	NA	NA	NA	NA	NA	34	50	NA	0.3	0	0.25	0	0.25	0.3333333333	0.25	2.19642857145	2	1.53333333335	0.0625	0.375	2.41666666665	2	12	10	20.5	0.42	1	10
Sloughi01	SG005	Sloughi	AncientSighthounds	AncientSighthounds	10	2	Old	Africa.Africa	66-72	61-68	22-28	18-23	Short	9	NA	0	0	14	1	NA	NA	NA	NA	NA	NA	NA	124	NA	NA	0.2	0.25	0.5	0	0.25	0	1	1.75	3.25	2.1666666667	0	0	0	2.5	NA	NA	NA	NA	NA	NA
Sloughi02	SG006	Sloughi	AncientSighthounds	AncientSighthounds	10	2	Old	Africa.Africa	66-72	61-68	22-28	18-23	Short	9	NA	0	0	14	1	NA	NA	NA	NA	NA	NA	NA	124	NA	NA	0.2	0.25	0.5	0	0.25	0	1	1.75	3.25	2.1666666667	0	0	0	2.5	NA	NA	NA	NA	NA	NA
Sloughi03	SG008	Sloughi	AncientSighthounds	AncientSighthounds	10	2	Old	Africa.Africa	66-72	61-68	22-28	18-23	Short	9	NA	0	0	14	1	NA	NA	NA	NA	NA	NA	NA	124	NA	NA	0.2	0.25	0.5	0	0.25	0	1	1.75	3.25	2.1666666667	0	0	0	2.5	NA	NA	NA	NA	NA	NA
SharPei01	NA	SharPei	AsianSpitz	OldSpitz	2	2.1	Basal	China.Asia	46-51	46-51	25-30	18-25	Short	3.9	4	0	1	NA	0	70.9	0.08	64	10	24	NA	84	205	92	21	0.85	0	1	0.75	0.5	0.41666666665	1	2.5	2.375	1.8333333333	0.25	0.75	2	2	9	19	52.5	0.28	1	NA
ShepherdDog01	NA	NA	Shepherds	Shepherds	0	0	1800s	0	0	0	0	0	0	0	0	0	0	0	0	0	NA	NA	NA	NA	NA	NA	NA	NA	NA	NA	NA	NA	NA	NA	NA	NA	NA	NA	NA	NA	NA	NA	NA	NA	NA	NA	NA	NA	NA
ShetlandSheepdog01	NA	ShetlandSheepdog	Herders1	AllHerders	1	1	1900s	Europe.Europe	33-41	33-41	5.0-10.9	5.0-10.9	Long	3.9	1	NA	0	12.53	0	68.3	NA	157	80	67	92	6	233	104	78	0.3875	0	0.25	0.5	0.5	0.6666666667	0.25	2.875	1.75	1.8333333333	0.25	0.5	2	2	13.3	14	25	0.09	1	8
ShetlandSheepdog02	NA	ShetlandSheepdog	Herders2	AllHerders	1	1	1900s	Europe.Europe	33-41	33-41	5.0-10.9	5.0-10.9	Long	3.9	1	NA	0	12.53	0	68.3	NA	157	80	67	92	6	233	104	78	0.3875	0	0.25	0.5	0.5	0.6666666667	0.25	2.875	1.75	1.8333333333	0.25	0.5	2	2	13.3	14	25	0.09	1	8
ShibaInu01_92565	NA	ShibaInu	AsianSpitz	OldSpitz	5	1	Basal	Japan.Asia	35-43	33-41	10	8	Short	3.3	5	0	0	13.5	0	66.7	NA	145	58	26	83	114	133	91	NA	0.3	0	1.25	0.25	0.29166666665	0.6666666667	0.75	2.3333333333	2.75	1.3333333333	0.26785714285	1	1.8333333333	2	13.5	15	25	-0.03	1	NA
ShibaInu01	NA	ShibaInu	AsianSpitz	OldSpitz	5	1	Basal	Japan.Asia	35-43	33-41	10	8	Short	3.3	5	0	0	13.5	0	66.7	NA	145	58	26	83	114	133	91	NA	0.3	0	1.25	0.25	0.29166666665	0.6666666667	0.75	2.3333333333	2.75	1.3333333333	0.26785714285	1	1.8333333333	2	13.5	15	25	-0.03	1	NA
SiberianHusky01	NA	SiberianHusky	ArcticSpitz	OldSpitz	5	1	Basal	Siberia.Asia	53-61	51-56	20-27	16-23	Medium	5.1	4	0	0	12.58	0	87	NA	179	121	89	81	96	229	115	82	0	0	0.5	0	0.25	0.1666666667	0.25	2.375	2.75	1.3333333333	0.375	0.25	1.8333333333	2	12	22	52.5	-0.11	1	5
SiberianHusky04	NA	SiberianHusky	ArcticSpitz	OldSpitz	5	1	Basal	Siberia.Asia	53-61	51-56	20-27	16-23	Medium	5.1	4	0	0	12.58	0	87	NA	179	121	89	81	96	229	115	82	0	0	0.5	0	0.25	0.1666666667	0.25	2.375	2.75	1.3333333333	0.375	0.25	1.8333333333	2	12	22	52.5	-0.11	1	5
Saluki03	SL006	Saluki	AncientSighthounds	AncientSighthounds	10	1	Basal	MiddleEast.Asia	58-71	58-71	18-27	18-27	Medium	6.3	4	0	0	12	1	68.8	NA	182	NA	NA	42	32	64	33	NA	0.2	0	0	1.5	0.75	0.3333333333	0.25	2.5	3.5	1.1666666667	0.75	0.75	1	1	12.5	25	52.5	-0.49	0	NA
Sloughi04	NA	Sloughi	AncientSighthounds	AncientSighthounds	10	2	Old	Africa.Africa	66-72	61-68	22-28	18-23	Short	9	NA	0	0	14	1	NA	NA	NA	NA	NA	NA	NA	124	NA	NA	0.2	0.25	0.5	0	0.25	0	1	1.75	3.25	2.1666666667	0	0	0	2.5	NA	NA	NA	NA	NA	NA
SoftCoatedWheatenTerrier01	NA	SoftCoatedWheatenTerrier	Terriers2	AllTerriers	3	1	1800s	Ireland.Europe	45-50	45-50	14-20	14-20	Long	5.8	4	0	0	11.6	0	73	NA	155	41	75	90	NA	110	144	NA	0.3	0	0.5	0	0.25	0.5	0	2.625	2.25	1.6666666667	0.25	0.25	2.1666666667	2	13.5	18	37.5	0.01	1	NA
SoftCoatedWheatenTerrier02	NA	SoftCoatedWheatenTerrier	Terriers2	AllTerriers	3	1	1800s	Ireland.Europe	45-50	45-50	14-20	14-20	Long	5.8	4	0	0	11.6	0	73	NA	155	41	75	90	NA	110	144	NA	0.3	0	0.5	0	0.25	0.5	0	2.625	2.25	1.6666666667	0.25	0.25	2.1666666667	2	13.5	18	37.5	0.01	1	NA
SoftCoatedWheatenTerrier03	NA	SoftCoatedWheatenTerrier	Terriers2	AllTerriers	3	1	1800s	Ireland.Europe	45-50	45-50	14-20	14-20	Long	5.8	4	0	0	11.6	0	73	NA	155	41	75	90	NA	110	144	NA	0.3	0	0.5	0	0.25	0.5	0	2.625	2.25	1.6666666667	0.25	0.25	2.1666666667	2	13.5	18	37.5	0.01	1	NA
SoftCoatedWheatenTerrier04	NA	SoftCoatedWheatenTerrier	Terriers2	AllTerriers	3	1	1800s	Ireland.Europe	45-50	45-50	14-20	14-20	Long	5.8	4	0	0	11.6	0	73	NA	155	41	75	90	NA	110	144	NA	0.3	0	0.5	0	0.25	0.5	0	2.625	2.25	1.6666666667	0.25	0.25	2.1666666667	2	13.5	18	37.5	0.01	1	NA
SpanishGalgo01	NA	SpanishGreyhound	EuropeanSighthound	EuropeanSighthound	10	3	Old	Spain.Europe	66	64	27-29	23-25	Short	7	NA	0	0	13.5	1	79.7	NA	175	NA	NA	104	81	NA	NA	NA	NA	NA	NA	NA	NA	NA	NA	NA	NA	NA	NA	NA	NA	NA	NA	NA	NA	NA	NA	NA
SpanishWaterDog01	NA	SpanishWaterDog	Herders1	AllHerders	8	3	Old	Spain.Europe	44-50	40-45	18-22	14-18	Long	6.3	NA	0	0	14	0	NA	NA	28	NA	NA	NA	4	70	25	NA	0.6	0	0.54166666665	0.5	0	0.3333333333	0.25	2.75	2.75	1.6666666667	0.375	0.75	2	1	NA	NA	NA	NA	NA	NA
STAND2998	NA	Poodle	Poodles	Poodles	9	2	1700s	Germany.Europe	45-60	45-60	20-32	20-27	Long	7	1	0	0	11.95	0	86.6	0.29	100	76	55	75	82	95	57	89	NA	NA	NA	NA	NA	NA	NA	NA	NA	NA	NA	NA	NA	NA	15	13	16	-0.18	0	NA
StandardPoodle02	NA	Poodle	Poodles	Poodles	9	2	1700s	Germany.Europe	45-60	45-60	20-32	20-27	Long	7	1	0	0	11.95	0	86.6	0.29	100	76	55	75	82	95	57	89	NA	NA	NA	NA	NA	NA	NA	NA	NA	NA	NA	NA	NA	NA	15	13	16	-0.18	0	NA
StandardPoodle03	NA	Poodle	Poodles	Poodles	9	2	1700s	Germany.Europe	45-60	45-60	20-32	20-27	Long	7	1	0	0	11.95	0	86.6	0.29	100	76	55	75	82	95	57	89	NA	NA	NA	NA	NA	NA	NA	NA	NA	NA	NA	NA	NA	NA	15	13	16	-0.18	0	NA
StandardSchnauzer01	NA	Schnauzer	Schnauzers	Schnauzers	2	1.2	1300s	Germany.Europe	46-51	43-48	16-26	14-20	Medium	7	2	0	0	14.5	0	70.4	NA	125	48	NA	80	38	155	79	NA	0.8	0	0.70833333335	0	0.5	0.63333333335	1	3	2.625	1.6666666667	0.625	0.5	1.8333333333	1.5	13	19	37.5	-0.12	1	10
SwedishLapphund01	NA	SwedishLapphund	Lapphunds	Lapphunds	5	3	Old	Sweden.Europe	45-51	40-46	19-21	19-21	Long	4.4	NA	0	0	12.5	0	NA	NA	NA	NA	NA	NA	NA	5	3	NA	NA	NA	NA	NA	NA	NA	NA	NA	NA	NA	NA	NA	NA	NA	NA	NA	NA	NA	NA	NA
SiberianHusky05	SY001	SiberianHusky	ArcticSpitz	OldSpitz	5	1	Basal	Siberia.Asia	53-61	51-56	20-27	16-23	Medium	5.1	4	0	0	12.58	0	87	NA	179	121	89	81	96	229	115	82	0	0	0.5	0	0.25	0.1666666667	0.25	2.375	2.75	1.3333333333	0.375	0.25	1.8333333333	2	12	22	52.5	-0.11	1	5
SiberianHusky03	SY018	SiberianHusky	ArcticSpitz	OldSpitz	5	1	Basal	Siberia.Asia	53-61	51-56	20-27	16-23	Medium	5.1	4	0	0	12.58	0	87	NA	179	121	89	81	96	229	115	82	0	0	0.5	0	0.25	0.1666666667	0.25	2.375	2.75	1.3333333333	0.375	0.25	1.8333333333	2	12	22	52.5	-0.11	1	5
TibetanMastiff01	NA	TibetanMastiff	TibetanMastiff	TibetanMastiff	2	2.2	Basal	China.Asia	66-76	61-71	45-73	34-54	Long	8	NA	0	0	13.5	0	52.9	NA	67	29	NA	NA	11	138	NA	NA	NA	NA	NA	NA	NA	NA	NA	NA	NA	NA	NA	NA	NA	NA	NA	NA	NA	NA	NA	NA
TibetanMastiff02	NA	TibetanMastiff	TibetanMastiff	TibetanMastiff	2	2.2	Basal	China.Asia	66-76	61-71	45-73	34-54	Long	8	NA	0	0	13.5	0	52.9	NA	67	29	NA	NA	11	138	NA	NA	NA	NA	NA	NA	NA	NA	NA	NA	NA	NA	NA	NA	NA	NA	NA	NA	NA	NA	NA	NA
TibetanMastiff03	NA	TibetanMastiff	TibetanMastiff	TibetanMastiff	2	2.2	Basal	China.Asia	66-77	61-72	45-74	34-55	Long	8	NA	0	0	13.5	0	52.9	NA	67	29	NA	NA	11	138	NA	NA	NA	NA	NA	NA	NA	NA	NA	NA	NA	NA	NA	NA	NA	NA	NA	NA	NA	NA	NA	NA
TibetanMastiff04	NA	TibetanMastiff	TibetanMastiff	TibetanMastiff	2	2.2	Basal	China.Asia	66-77	61-72	45-74	34-55	Long	8	NA	0	0	13.5	0	52.9	NA	67	29	NA	NA	11	138	NA	NA	NA	NA	NA	NA	NA	NA	NA	NA	NA	NA	NA	NA	NA	NA	NA	NA	NA	NA	NA	NA
TibetanMastiff05	NA	TibetanMastiff	TibetanMastiff	TibetanMastiff	2	2.2	Basal	China.Asia	66-78	61-73	45-75	34-56	Long	8	NA	0	0	13.5	0	52.9	NA	67	29	NA	NA	11	138	NA	NA	NA	NA	NA	NA	NA	NA	NA	NA	NA	NA	NA	NA	NA	NA	NA	NA	NA	NA	NA	NA
TibetanMastiff06	NA	TibetanMastiff	TibetanMastiff	TibetanMastiff	2	2.2	Basal	China.Asia	66-78	61-73	45-75	34-56	Long	8	NA	0	0	13.5	0	52.9	NA	67	29	NA	NA	11	138	NA	NA	NA	NA	NA	NA	NA	NA	NA	NA	NA	NA	NA	NA	NA	NA	NA	NA	NA	NA	NA	NA
TibetanMastiff07	NA	TibetanMastiff	TibetanMastiff	TibetanMastiff	2	2.2	Basal	China.Asia	66-79	61-74	45-76	34-57	Long	8	NA	0	0	13.5	0	52.9	NA	67	29	NA	NA	11	138	NA	NA	NA	NA	NA	NA	NA	NA	NA	NA	NA	NA	NA	NA	NA	NA	NA	NA	NA	NA	NA	NA
TibetanMastiff08	NA	TibetanMastiff	TibetanMastiff	TibetanMastiff	2	2.2	Basal	China.Asia	66-79	61-74	45-76	34-57	Long	8	NA	0	0	13.5	0	52.9	NA	67	29	NA	NA	11	138	NA	NA	NA	NA	NA	NA	NA	NA	NA	NA	NA	NA	NA	NA	NA	NA	NA	NA	NA	NA	NA	NA
TibetanMastiff09	NA	TibetanMastiff	TibetanMastiff	TibetanMastiff	2	2.2	Basal	China.Asia	66-80	61-75	45-77	34-58	Long	8	NA	0	0	13.5	0	52.9	NA	67	29	NA	NA	11	138	NA	NA	NA	NA	NA	NA	NA	NA	NA	NA	NA	NA	NA	NA	NA	NA	NA	NA	NA	NA	NA	NA
TibetanMastiff10	NA	TibetanMastiff	TibetanMastiff	TibetanMastiff	2	2.2	Basal	China.Asia	66-80	61-75	45-77	34-58	Long	8	NA	0	0	13.5	0	52.9	NA	67	29	NA	NA	11	138	NA	NA	NA	NA	NA	NA	NA	NA	NA	NA	NA	NA	NA	NA	NA	NA	NA	NA	NA	NA	NA	NA
TibetanMastiff11	NA	TibetanMastiff	TibetanMastiff	TibetanMastiff	2	2.2	Basal	China.Asia	66-81	61-76	45-78	34-59	Long	8	NA	0	0	13.5	0	52.9	NA	67	29	NA	NA	11	138	NA	NA	NA	NA	NA	NA	NA	NA	NA	NA	NA	NA	NA	NA	NA	NA	NA	NA	NA	NA	NA	NA
TibetanMastiffMIX01	NA	TibetanMastiff	TibetanMastiff	TibetanMastiff	2	2.2	Basal	China.Asia	66-81	61-76	45-78	34-59	Long	8	NA	0	0	13.5	0	52.9	NA	67	29	NA	NA	11	138	NA	NA	NA	NA	NA	NA	NA	NA	NA	NA	NA	NA	NA	NA	NA	NA	NA	NA	NA	NA	NA	NA
TibetanTerrier01	NA	TibetanTerrier	TibetanLowchen	TibetanLowchen	9	5	Old	China.Asia	35-41	35-41	8-14	9.5-11	Long	5.2	5	0	0	12	0	57.1	NA	150	64	35	28	9	114	44	NA	0.25	0	1.29166666665	0.25	0.875	0.6666666667	0	2.375	2.16666666665	1.58333333335	0.375	0.5	1.8333333333	2	14.3	15	24	-0.07	0	NA
TibetanTerrier02	NA	TibetanTerrier	TibetanLowchen	TibetanLowchen	9	5	Old	China.Asia	35-41	35-41	8-14	9.5-11	Long	5.2	5	0	0	12	0	57.1	NA	150	64	35	28	9	114	44	NA	0.25	0	1.29166666665	0.25	0.875	0.6666666667	0	2.375	2.16666666665	1.58333333335	0.375	0.5	1.8333333333	2	14.3	15	24	-0.07	0	NA
Tornjak01	NA	BosnianShepherdDog	Shepherds	Shepherds	2	2.2	Old	Croatia.Europe	63-72	58-65	35-50	28-40	Long	8	NA	0	0	13	0	NA	NA	NA	NA	NA	NA	NA	NA	NA	NA	NA	NA	NA	NA	NA	NA	NA	NA	NA	NA	NA	NA	NA	NA	NA	NA	NA	NA	NA	NA
ToyPoodle01	NA	ToyPoodle	Poodles	Poodles	9	2	1900s	Europe.Europe	24-28	24-28	3-4	3-4	Long	2.4	NA	0	0	15	0	80	NA	NA	NA	NA	NA	NA	NA	NA	NA	NA	NA	NA	NA	NA	NA	NA	NA	NA	NA	NA	NA	NA	NA	16	10	9	-0.24	0	8
Unk_Broad_29147_N	NA	Greyhound	EuropeanSighthound	EuropeanSighthound	10	3	1400s	Europe.Europe	71-76	68-71	27-40	27-34	Short	8.9	4	0	0	9.36	1	81.8	NA	175	NA	NA	104	81	174	55	NA	0	0	0.25	0	0.5	0.91666666665	0.25	2.25	2.25	1.5	0.5	0.5	1.8333333333	1	13.2	29	67.5	-0.67	0	NA
Unk_Broad_34710_N	NA	Greyhound	EuropeanSighthound	EuropeanSighthound	10	3	1400s	Europe.Europe	71-76	68-71	27-40	27-34	Short	8.9	4	0	0	9.36	1	81.8	NA	175	NA	NA	104	81	174	55	NA	0	0	0.25	0	0.5	0.91666666665	0.25	2.25	2.25	1.5	0.5	0.5	1.8333333333	1	13.2	29	67.5	-0.67	0	NA
Unk_Broad_393483_N	NA	Greyhound	EuropeanSighthound	EuropeanSighthound	10	3	1400s	Europe.Europe	71-76	68-71	27-40	27-34	Short	8.9	4	0	0	9.36	1	81.8	NA	175	NA	NA	104	81	174	55	NA	0	0	0.25	0	0.5	0.91666666665	0.25	2.25	2.25	1.5	0.5	0.5	1.8333333333	1	13.2	29	67.5	-0.67	0	NA
Unk_Broad_MB140_N	NA	GoldenRetreiver	Retrievers	Retrievers	8	1	1890s	UK.Europe	56-61	51-56	30-34	25-32	Long	7.5	1	1	0	12.04	0	85.2	0.18	43	34	101	59	33	66	164	70	0.1	0	0.25	0	0.25	0.5	0	2.875	1.75	1.8333333333	0.125	0.25	2	2	12	23.5	70	0.08	0	2
Unk_Broad_MB2A11_N	NA	GoldenRetreiver	Retrievers	Retrievers	8	1	1890s	UK.Europe	56-61	51-56	30-34	25-32	Long	7.5	1	1	0	12.04	0	85.2	0.18	43	34	101	59	33	66	164	70	0.1	0	0.25	0	0.25	0.5	0	2.875	1.75	1.8333333333	0.125	0.25	2	2	12	23.5	70	0.08	0	2
Unk_Broad_MB2C13_N	NA	GoldenRetreiver	Retrievers	Retrievers	8	1	1890s	UK.Europe	56-61	51-56	30-34	25-32	Long	7.5	1	1	0	12.04	0	85.2	0.18	43	34	101	59	33	66	164	70	0.1	0	0.25	0	0.25	0.5	0	2.875	1.75	1.8333333333	0.125	0.25	2	2	12	23.5	70	0.08	0	2
Unk_Broad_NEWME_N	NA	GoldenRetreiver	Retrievers	Retrievers	8	1	1890s	UK.Europe	56-61	51-56	30-34	25-32	Long	7.5	1	1	0	12.04	0	85.2	0.18	43	34	101	59	33	66	164	70	0.1	0	0.25	0	0.25	0.5	0	2.875	1.75	1.8333333333	0.125	0.25	2	2	12	23.5	70	0.08	0	2
Unk_Broad_SHAKI_N	NA	GoldenRetreiver	Retrievers	Retrievers	8	1	1890s	UK.Europe	56-61	51-56	30-34	25-32	Long	7.5	1	1	0	12.04	0	85.2	0.18	43	34	101	59	33	66	164	70	0.1	0	0.25	0	0.25	0.5	0	2.875	1.75	1.8333333333	0.125	0.25	2	2	12	23.5	70	0.08	0	2
VillageDogChina01	NA	VillageDogChina	Village	Village	NA	NA	Village	China.Asia	NA	NA	NA	NA	NA	NA	NA	NA	NA	NA	NA	NA	NA	NA	NA	NA	NA	NA	NA	NA	NA	NA	NA	NA	NA	NA	NA	NA	NA	NA	NA	NA	NA	NA	NA	NA	NA	NA	NA	NA	NA
VillageDogChina02	NA	VillageDogChina	Village	Village	NA	NA	Village	China.Asia	NA	NA	NA	NA	NA	NA	NA	NA	NA	NA	NA	NA	NA	NA	NA	NA	NA	NA	NA	NA	NA	NA	NA	NA	NA	NA	NA	NA	NA	NA	NA	NA	NA	NA	NA	NA	NA	NA	NA	NA	NA
VillageDogChina03	NA	VillageDogChina	Village	Village	NA	NA	Village	China.Asia	NA	NA	NA	NA	NA	NA	NA	NA	NA	NA	NA	NA	NA	NA	NA	NA	NA	NA	NA	NA	NA	NA	NA	NA	NA	NA	NA	NA	NA	NA	NA	NA	NA	NA	NA	NA	NA	NA	NA	NA	NA
VillDog_Australia01	NA	VillageDogAustralia	Village	Village	NA	NA	Village	Australia.Oceania	NA	NA	NA	NA	NA	NA	NA	NA	NA	NA	NA	NA	NA	NA	NA	NA	NA	NA	NA	NA	NA	NA	NA	NA	NA	NA	NA	NA	NA	NA	NA	NA	NA	NA	NA	NA	NA	NA	NA	NA	NA
VillDog_Borneo01	NA	VillageDogBorneo	Village	Village	NA	NA	Village	Borneo.Asia	NA	NA	NA	NA	NA	NA	NA	NA	NA	NA	NA	NA	NA	NA	NA	NA	NA	NA	NA	NA	NA	NA	NA	NA	NA	NA	NA	NA	NA	NA	NA	NA	NA	NA	NA	NA	NA	NA	NA	NA	NA
VillDog_Borneo02	NA	VillageDogBorneo	Village	Village	NA	NA	Village	Borneo.Asia	NA	NA	NA	NA	NA	NA	NA	NA	NA	NA	NA	NA	NA	NA	NA	NA	NA	NA	NA	NA	NA	NA	NA	NA	NA	NA	NA	NA	NA	NA	NA	NA	NA	NA	NA	NA	NA	NA	NA	NA	NA
VillDog_Borneo03	NA	VillageDogBorneo	Village	Village	NA	NA	Village	Borneo.Asia	NA	NA	NA	NA	NA	NA	NA	NA	NA	NA	NA	NA	NA	NA	NA	NA	NA	NA	NA	NA	NA	NA	NA	NA	NA	NA	NA	NA	NA	NA	NA	NA	NA	NA	NA	NA	NA	NA	NA	NA	NA
VillDog_China01	NA	VillageDogChina	Village	Village	NA	NA	Village	China.Asia	NA	NA	NA	NA	NA	NA	NA	NA	NA	NA	NA	NA	NA	NA	NA	NA	NA	NA	NA	NA	NA	NA	NA	NA	NA	NA	NA	NA	NA	NA	NA	NA	NA	NA	NA	NA	NA	NA	NA	NA	NA
VillDog_China02	NA	VillageDogChina	Village	Village	NA	NA	Village	China.Asia	NA	NA	NA	NA	NA	NA	NA	NA	NA	NA	NA	NA	NA	NA	NA	NA	NA	NA	NA	NA	NA	NA	NA	NA	NA	NA	NA	NA	NA	NA	NA	NA	NA	NA	NA	NA	NA	NA	NA	NA	NA
VillDog_China03	NA	VillageDogChina	Village	Village	NA	NA	Village	China.Asia	NA	NA	NA	NA	NA	NA	NA	NA	NA	NA	NA	NA	NA	NA	NA	NA	NA	NA	NA	NA	NA	NA	NA	NA	NA	NA	NA	NA	NA	NA	NA	NA	NA	NA	NA	NA	NA	NA	NA	NA	NA
VillDog_China04	NA	VillageDogChina	Village	Village	NA	NA	Village	China.Asia	NA	NA	NA	NA	NA	NA	NA	NA	NA	NA	NA	NA	NA	NA	NA	NA	NA	NA	NA	NA	NA	NA	NA	NA	NA	NA	NA	NA	NA	NA	NA	NA	NA	NA	NA	NA	NA	NA	NA	NA	NA
VillDog_China05	NA	VillageDogChina	Village	Village	NA	NA	Village	China.Asia	NA	NA	NA	NA	NA	NA	NA	NA	NA	NA	NA	NA	NA	NA	NA	NA	NA	NA	NA	NA	NA	NA	NA	NA	NA	NA	NA	NA	NA	NA	NA	NA	NA	NA	NA	NA	NA	NA	NA	NA	NA
VillDog_China06	NA	VillageDogChina	Village	Village	NA	NA	Village	China.Asia	NA	NA	NA	NA	NA	NA	NA	NA	NA	NA	NA	NA	NA	NA	NA	NA	NA	NA	NA	NA	NA	NA	NA	NA	NA	NA	NA	NA	NA	NA	NA	NA	NA	NA	NA	NA	NA	NA	NA	NA	NA
VillDog_China07	NA	VillageDogChina	Village	Village	NA	NA	Village	China.Asia	NA	NA	NA	NA	NA	NA	NA	NA	NA	NA	NA	NA	NA	NA	NA	NA	NA	NA	NA	NA	NA	NA	NA	NA	NA	NA	NA	NA	NA	NA	NA	NA	NA	NA	NA	NA	NA	NA	NA	NA	NA
VillDog_China08	NA	VillageDogChina	Village	Village	NA	NA	Village	China.Asia	NA	NA	NA	NA	NA	NA	NA	NA	NA	NA	NA	NA	NA	NA	NA	NA	NA	NA	NA	NA	NA	NA	NA	NA	NA	NA	NA	NA	NA	NA	NA	NA	NA	NA	NA	NA	NA	NA	NA	NA	NA
VillDog_China09	NA	VillageDogChina	Village	Village	NA	NA	Village	China.Asia	NA	NA	NA	NA	NA	NA	NA	NA	NA	NA	NA	NA	NA	NA	NA	NA	NA	NA	NA	NA	NA	NA	NA	NA	NA	NA	NA	NA	NA	NA	NA	NA	NA	NA	NA	NA	NA	NA	NA	NA	NA
VillDog_China10	NA	VillageDogChina	Village	Village	NA	NA	Village	China.Asia	NA	NA	NA	NA	NA	NA	NA	NA	NA	NA	NA	NA	NA	NA	NA	NA	NA	NA	NA	NA	NA	NA	NA	NA	NA	NA	NA	NA	NA	NA	NA	NA	NA	NA	NA	NA	NA	NA	NA	NA	NA
VillDog_China11	NA	VillageDogChina	Village	Village	NA	NA	Village	China.Asia	NA	NA	NA	NA	NA	NA	NA	NA	NA	NA	NA	NA	NA	NA	NA	NA	NA	NA	NA	NA	NA	NA	NA	NA	NA	NA	NA	NA	NA	NA	NA	NA	NA	NA	NA	NA	NA	NA	NA	NA	NA
VillDog_China12	NA	VillageDogChina	Village	Village	NA	NA	Village	China.Asia	NA	NA	NA	NA	NA	NA	NA	NA	NA	NA	NA	NA	NA	NA	NA	NA	NA	NA	NA	NA	NA	NA	NA	NA	NA	NA	NA	NA	NA	NA	NA	NA	NA	NA	NA	NA	NA	NA	NA	NA	NA
VillDog_China13	NA	VillageDogChina	Village	Village	NA	NA	Village	China.Asia	NA	NA	NA	NA	NA	NA	NA	NA	NA	NA	NA	NA	NA	NA	NA	NA	NA	NA	NA	NA	NA	NA	NA	NA	NA	NA	NA	NA	NA	NA	NA	NA	NA	NA	NA	NA	NA	NA	NA	NA	NA
VillDog_China14	NA	VillageDogChina	Village	Village	NA	NA	Village	China.Asia	NA	NA	NA	NA	NA	NA	NA	NA	NA	NA	NA	NA	NA	NA	NA	NA	NA	NA	NA	NA	NA	NA	NA	NA	NA	NA	NA	NA	NA	NA	NA	NA	NA	NA	NA	NA	NA	NA	NA	NA	NA
VillDog_China15	NA	VillageDogChina	Village	Village	NA	NA	Village	China.Asia	NA	NA	NA	NA	NA	NA	NA	NA	NA	NA	NA	NA	NA	NA	NA	NA	NA	NA	NA	NA	NA	NA	NA	NA	NA	NA	NA	NA	NA	NA	NA	NA	NA	NA	NA	NA	NA	NA	NA	NA	NA
VillDog_China16	NA	VillageDogChina	Village	Village	NA	NA	Village	China.Asia	NA	NA	NA	NA	NA	NA	NA	NA	NA	NA	NA	NA	NA	NA	NA	NA	NA	NA	NA	NA	NA	NA	NA	NA	NA	NA	NA	NA	NA	NA	NA	NA	NA	NA	NA	NA	NA	NA	NA	NA	NA
VillDog_China17	NA	VillageDogChina	Village	Village	NA	NA	Village	China.Asia	NA	NA	NA	NA	NA	NA	NA	NA	NA	NA	NA	NA	NA	NA	NA	NA	NA	NA	NA	NA	NA	NA	NA	NA	NA	NA	NA	NA	NA	NA	NA	NA	NA	NA	NA	NA	NA	NA	NA	NA	NA
VillDog_China18	NA	VillageDogChina	Village	Village	NA	NA	Village	China.Asia	NA	NA	NA	NA	NA	NA	NA	NA	NA	NA	NA	NA	NA	NA	NA	NA	NA	NA	NA	NA	NA	NA	NA	NA	NA	NA	NA	NA	NA	NA	NA	NA	NA	NA	NA	NA	NA	NA	NA	NA	NA
VillDog_China19	NA	VillageDogChina	Village	Village	NA	NA	Village	China.Asia	NA	NA	NA	NA	NA	NA	NA	NA	NA	NA	NA	NA	NA	NA	NA	NA	NA	NA	NA	NA	NA	NA	NA	NA	NA	NA	NA	NA	NA	NA	NA	NA	NA	NA	NA	NA	NA	NA	NA	NA	NA
VillDog_China20	NA	VillageDogChina	Village	Village	NA	NA	Village	China.Asia	NA	NA	NA	NA	NA	NA	NA	NA	NA	NA	NA	NA	NA	NA	NA	NA	NA	NA	NA	NA	NA	NA	NA	NA	NA	NA	NA	NA	NA	NA	NA	NA	NA	NA	NA	NA	NA	NA	NA	NA	NA
VillDog_China21	NA	VillageDogChina	Village	Village	NA	NA	Village	China.Asia	NA	NA	NA	NA	NA	NA	NA	NA	NA	NA	NA	NA	NA	NA	NA	NA	NA	NA	NA	NA	NA	NA	NA	NA	NA	NA	NA	NA	NA	NA	NA	NA	NA	NA	NA	NA	NA	NA	NA	NA	NA
VillDog_China22	NA	VillageDogChina	Village	Village	NA	NA	Village	China.Asia	NA	NA	NA	NA	NA	NA	NA	NA	NA	NA	NA	NA	NA	NA	NA	NA	NA	NA	NA	NA	NA	NA	NA	NA	NA	NA	NA	NA	NA	NA	NA	NA	NA	NA	NA	NA	NA	NA	NA	NA	NA
VillDog_China23	NA	VillageDogChina	Village	Village	NA	NA	Village	China.Asia	NA	NA	NA	NA	NA	NA	NA	NA	NA	NA	NA	NA	NA	NA	NA	NA	NA	NA	NA	NA	NA	NA	NA	NA	NA	NA	NA	NA	NA	NA	NA	NA	NA	NA	NA	NA	NA	NA	NA	NA	NA
VillDog_China24	NA	VillageDogChina	Village	Village	NA	NA	Village	China.Asia	NA	NA	NA	NA	NA	NA	NA	NA	NA	NA	NA	NA	NA	NA	NA	NA	NA	NA	NA	NA	NA	NA	NA	NA	NA	NA	NA	NA	NA	NA	NA	NA	NA	NA	NA	NA	NA	NA	NA	NA	NA
VillDog_China25	NA	VillageDogChina	Village	Village	NA	NA	Village	China.Asia	NA	NA	NA	NA	NA	NA	NA	NA	NA	NA	NA	NA	NA	NA	NA	NA	NA	NA	NA	NA	NA	NA	NA	NA	NA	NA	NA	NA	NA	NA	NA	NA	NA	NA	NA	NA	NA	NA	NA	NA	NA
VillDog_China26	NA	VillageDogChina	Village	Village	NA	NA	Village	China.Asia	NA	NA	NA	NA	NA	NA	NA	NA	NA	NA	NA	NA	NA	NA	NA	NA	NA	NA	NA	NA	NA	NA	NA	NA	NA	NA	NA	NA	NA	NA	NA	NA	NA	NA	NA	NA	NA	NA	NA	NA	NA
VillDog_China27	NA	VillageDogChina	Village	Village	NA	NA	Village	China.Asia	NA	NA	NA	NA	NA	NA	NA	NA	NA	NA	NA	NA	NA	NA	NA	NA	NA	NA	NA	NA	NA	NA	NA	NA	NA	NA	NA	NA	NA	NA	NA	NA	NA	NA	NA	NA	NA	NA	NA	NA	NA
VillDog_China28	NA	VillageDogChina	Village	Village	NA	NA	Village	China.Asia	NA	NA	NA	NA	NA	NA	NA	NA	NA	NA	NA	NA	NA	NA	NA	NA	NA	NA	NA	NA	NA	NA	NA	NA	NA	NA	NA	NA	NA	NA	NA	NA	NA	NA	NA	NA	NA	NA	NA	NA	NA
VillDog_China29	NA	VillageDogChina	Village	Village	NA	NA	Village	China.Asia	NA	NA	NA	NA	NA	NA	NA	NA	NA	NA	NA	NA	NA	NA	NA	NA	NA	NA	NA	NA	NA	NA	NA	NA	NA	NA	NA	NA	NA	NA	NA	NA	NA	NA	NA	NA	NA	NA	NA	NA	NA
VillDog_China30	NA	VillageDogChina	Village	Village	NA	NA	Village	China.Asia	NA	NA	NA	NA	NA	NA	NA	NA	NA	NA	NA	NA	NA	NA	NA	NA	NA	NA	NA	NA	NA	NA	NA	NA	NA	NA	NA	NA	NA	NA	NA	NA	NA	NA	NA	NA	NA	NA	NA	NA	NA
VillDog_China31	NA	VillageDogChina	Village	Village	NA	NA	Village	China.Asia	NA	NA	NA	NA	NA	NA	NA	NA	NA	NA	NA	NA	NA	NA	NA	NA	NA	NA	NA	NA	NA	NA	NA	NA	NA	NA	NA	NA	NA	NA	NA	NA	NA	NA	NA	NA	NA	NA	NA	NA	NA
VillDog_China32	NA	VillageDogChina	Village	Village	NA	NA	Village	China.Asia	NA	NA	NA	NA	NA	NA	NA	NA	NA	NA	NA	NA	NA	NA	NA	NA	NA	NA	NA	NA	NA	NA	NA	NA	NA	NA	NA	NA	NA	NA	NA	NA	NA	NA	NA	NA	NA	NA	NA	NA	NA
VillDog_China33	NA	VillageDogChina	Village	Village	NA	NA	Village	China.Asia	NA	NA	NA	NA	NA	NA	NA	NA	NA	NA	NA	NA	NA	NA	NA	NA	NA	NA	NA	NA	NA	NA	NA	NA	NA	NA	NA	NA	NA	NA	NA	NA	NA	NA	NA	NA	NA	NA	NA	NA	NA
VillDog_China34	NA	VillageDogChina	Village	Village	NA	NA	Village	China.Asia	NA	NA	NA	NA	NA	NA	NA	NA	NA	NA	NA	NA	NA	NA	NA	NA	NA	NA	NA	NA	NA	NA	NA	NA	NA	NA	NA	NA	NA	NA	NA	NA	NA	NA	NA	NA	NA	NA	NA	NA	NA
VillDog_China35	NA	VillageDogChina	Village	Village	NA	NA	Village	China.Asia	NA	NA	NA	NA	NA	NA	NA	NA	NA	NA	NA	NA	NA	NA	NA	NA	NA	NA	NA	NA	NA	NA	NA	NA	NA	NA	NA	NA	NA	NA	NA	NA	NA	NA	NA	NA	NA	NA	NA	NA	NA
VillDog_China36	NA	VillageDogChina	Village	Village	NA	NA	Village	China.Asia	NA	NA	NA	NA	NA	NA	NA	NA	NA	NA	NA	NA	NA	NA	NA	NA	NA	NA	NA	NA	NA	NA	NA	NA	NA	NA	NA	NA	NA	NA	NA	NA	NA	NA	NA	NA	NA	NA	NA	NA	NA
VillDog_China37	NA	VillageDogChina	Village	Village	NA	NA	Village	China.Asia	NA	NA	NA	NA	NA	NA	NA	NA	NA	NA	NA	NA	NA	NA	NA	NA	NA	NA	NA	NA	NA	NA	NA	NA	NA	NA	NA	NA	NA	NA	NA	NA	NA	NA	NA	NA	NA	NA	NA	NA	NA
VillDog_China38	NA	VillageDogChina	Village	Village	NA	NA	Village	China.Asia	NA	NA	NA	NA	NA	NA	NA	NA	NA	NA	NA	NA	NA	NA	NA	NA	NA	NA	NA	NA	NA	NA	NA	NA	NA	NA	NA	NA	NA	NA	NA	NA	NA	NA	NA	NA	NA	NA	NA	NA	NA
VillDog_China39	NA	VillageDogChina	Village	Village	NA	NA	Village	China.Asia	NA	NA	NA	NA	NA	NA	NA	NA	NA	NA	NA	NA	NA	NA	NA	NA	NA	NA	NA	NA	NA	NA	NA	NA	NA	NA	NA	NA	NA	NA	NA	NA	NA	NA	NA	NA	NA	NA	NA	NA	NA
VillDog_China40	NA	VillageDogChina	Village	Village	NA	NA	Village	China.Asia	NA	NA	NA	NA	NA	NA	NA	NA	NA	NA	NA	NA	NA	NA	NA	NA	NA	NA	NA	NA	NA	NA	NA	NA	NA	NA	NA	NA	NA	NA	NA	NA	NA	NA	NA	NA	NA	NA	NA	NA	NA
VillDog_China41	NA	VillageDogChina	Village	Village	NA	NA	Village	China.Asia	NA	NA	NA	NA	NA	NA	NA	NA	NA	NA	NA	NA	NA	NA	NA	NA	NA	NA	NA	NA	NA	NA	NA	NA	NA	NA	NA	NA	NA	NA	NA	NA	NA	NA	NA	NA	NA	NA	NA	NA	NA
VillDog_China42	NA	VillageDogChina	Village	Village	NA	NA	Village	China.Asia	NA	NA	NA	NA	NA	NA	NA	NA	NA	NA	NA	NA	NA	NA	NA	NA	NA	NA	NA	NA	NA	NA	NA	NA	NA	NA	NA	NA	NA	NA	NA	NA	NA	NA	NA	NA	NA	NA	NA	NA	NA
VillDog_China43	NA	VillageDogChina	Village	Village	NA	NA	Village	China.Asia	NA	NA	NA	NA	NA	NA	NA	NA	NA	NA	NA	NA	NA	NA	NA	NA	NA	NA	NA	NA	NA	NA	NA	NA	NA	NA	NA	NA	NA	NA	NA	NA	NA	NA	NA	NA	NA	NA	NA	NA	NA
VillDog_China44	NA	VillageDogChina	Village	Village	NA	NA	Village	China.Asia	NA	NA	NA	NA	NA	NA	NA	NA	NA	NA	NA	NA	NA	NA	NA	NA	NA	NA	NA	NA	NA	NA	NA	NA	NA	NA	NA	NA	NA	NA	NA	NA	NA	NA	NA	NA	NA	NA	NA	NA	NA
VillDog_China45	NA	VillageDogChina	Village	Village	NA	NA	Village	China.Asia	NA	NA	NA	NA	NA	NA	NA	NA	NA	NA	NA	NA	NA	NA	NA	NA	NA	NA	NA	NA	NA	NA	NA	NA	NA	NA	NA	NA	NA	NA	NA	NA	NA	NA	NA	NA	NA	NA	NA	NA	NA
VillDog_China46	NA	VillageDogChina	Village	Village	NA	NA	Village	China.Asia	NA	NA	NA	NA	NA	NA	NA	NA	NA	NA	NA	NA	NA	NA	NA	NA	NA	NA	NA	NA	NA	NA	NA	NA	NA	NA	NA	NA	NA	NA	NA	NA	NA	NA	NA	NA	NA	NA	NA	NA	NA
VillDog_China47	NA	VillageDogChina	Village	Village	NA	NA	Village	China.Asia	NA	NA	NA	NA	NA	NA	NA	NA	NA	NA	NA	NA	NA	NA	NA	NA	NA	NA	NA	NA	NA	NA	NA	NA	NA	NA	NA	NA	NA	NA	NA	NA	NA	NA	NA	NA	NA	NA	NA	NA	NA
VillDog_China48	NA	VillageDogChina	Village	Village	NA	NA	Village	China.Asia	NA	NA	NA	NA	NA	NA	NA	NA	NA	NA	NA	NA	NA	NA	NA	NA	NA	NA	NA	NA	NA	NA	NA	NA	NA	NA	NA	NA	NA	NA	NA	NA	NA	NA	NA	NA	NA	NA	NA	NA	NA
VillDog_China49	NA	VillageDogChina	Village	Village	NA	NA	Village	China.Asia	NA	NA	NA	NA	NA	NA	NA	NA	NA	NA	NA	NA	NA	NA	NA	NA	NA	NA	NA	NA	NA	NA	NA	NA	NA	NA	NA	NA	NA	NA	NA	NA	NA	NA	NA	NA	NA	NA	NA	NA	NA
VillDog_Egypt01	NA	VillageDogEgypt	Village	Village	NA	NA	Village	Egypt.Africa	NA	NA	NA	NA	NA	NA	NA	NA	NA	NA	NA	NA	NA	NA	NA	NA	NA	NA	NA	NA	NA	NA	NA	NA	NA	NA	NA	NA	NA	NA	NA	NA	NA	NA	NA	NA	NA	NA	NA	NA	NA
VillDog_Egypt02	NA	VillageDogEgypt	Village	Village	NA	NA	Village	Egypt.Africa	NA	NA	NA	NA	NA	NA	NA	NA	NA	NA	NA	NA	NA	NA	NA	NA	NA	NA	NA	NA	NA	NA	NA	NA	NA	NA	NA	NA	NA	NA	NA	NA	NA	NA	NA	NA	NA	NA	NA	NA	NA
VillDog_India01	NA	VillageDogIndia	Village	Village	NA	NA	Village	India.Asia	NA	NA	NA	NA	NA	NA	NA	NA	NA	NA	NA	NA	NA	NA	NA	NA	NA	NA	NA	NA	NA	NA	NA	NA	NA	NA	NA	NA	NA	NA	NA	NA	NA	NA	NA	NA	NA	NA	NA	NA	NA
VillDog_India02	NA	VillageDogIndia	Village	Village	NA	NA	Village	India.Asia	NA	NA	NA	NA	NA	NA	NA	NA	NA	NA	NA	NA	NA	NA	NA	NA	NA	NA	NA	NA	NA	NA	NA	NA	NA	NA	NA	NA	NA	NA	NA	NA	NA	NA	NA	NA	NA	NA	NA	NA	NA
VillDog_India03	NA	VillageDogIndia	Village	Village	NA	NA	Village	India.Asia	NA	NA	NA	NA	NA	NA	NA	NA	NA	NA	NA	NA	NA	NA	NA	NA	NA	NA	NA	NA	NA	NA	NA	NA	NA	NA	NA	NA	NA	NA	NA	NA	NA	NA	NA	NA	NA	NA	NA	NA	NA
VillDog_India04	NA	VillageDogIndia	Village	Village	NA	NA	Village	India.Asia	NA	NA	NA	NA	NA	NA	NA	NA	NA	NA	NA	NA	NA	NA	NA	NA	NA	NA	NA	NA	NA	NA	NA	NA	NA	NA	NA	NA	NA	NA	NA	NA	NA	NA	NA	NA	NA	NA	NA	NA	NA
VillDog_India05	NA	VillageDogIndia	Village	Village	NA	NA	Village	India.Asia	NA	NA	NA	NA	NA	NA	NA	NA	NA	NA	NA	NA	NA	NA	NA	NA	NA	NA	NA	NA	NA	NA	NA	NA	NA	NA	NA	NA	NA	NA	NA	NA	NA	NA	NA	NA	NA	NA	NA	NA	NA
VillDog_Lebanon01	NA	VillageDogLebanon	Village	Village	NA	NA	Village	Lebanon.Asia	NA	NA	NA	NA	NA	NA	NA	NA	NA	NA	NA	NA	NA	NA	NA	NA	NA	NA	NA	NA	NA	NA	NA	NA	NA	NA	NA	NA	NA	NA	NA	NA	NA	NA	NA	NA	NA	NA	NA	NA	NA
VillDog_Lebanon02	NA	VillageDogLebanon	Village	Village	NA	NA	Village	Lebanon.Asia	NA	NA	NA	NA	NA	NA	NA	NA	NA	NA	NA	NA	NA	NA	NA	NA	NA	NA	NA	NA	NA	NA	NA	NA	NA	NA	NA	NA	NA	NA	NA	NA	NA	NA	NA	NA	NA	NA	NA	NA	NA
VillDog_Lebanon03	NA	VillageDogLebanon	Village	Village	NA	NA	Village	Lebanon.Asia	NA	NA	NA	NA	NA	NA	NA	NA	NA	NA	NA	NA	NA	NA	NA	NA	NA	NA	NA	NA	NA	NA	NA	NA	NA	NA	NA	NA	NA	NA	NA	NA	NA	NA	NA	NA	NA	NA	NA	NA	NA
VillDog_Namibia01	NA	VillageDogNamibia	Village	Village	NA	NA	Village	Namibia.Africa	NA	NA	NA	NA	NA	NA	NA	NA	NA	NA	NA	NA	NA	NA	NA	NA	NA	NA	NA	NA	NA	NA	NA	NA	NA	NA	NA	NA	NA	NA	NA	NA	NA	NA	NA	NA	NA	NA	NA	NA	NA
VillDog_Namibia02	NA	VillageDogNamibia	Village	Village	NA	NA	Village	Namibia.Africa	NA	NA	NA	NA	NA	NA	NA	NA	NA	NA	NA	NA	NA	NA	NA	NA	NA	NA	NA	NA	NA	NA	NA	NA	NA	NA	NA	NA	NA	NA	NA	NA	NA	NA	NA	NA	NA	NA	NA	NA	NA
VillDog_Namibia03	NA	VillageDogNamibia	Village	Village	NA	NA	Village	Namibia.Africa	NA	NA	NA	NA	NA	NA	NA	NA	NA	NA	NA	NA	NA	NA	NA	NA	NA	NA	NA	NA	NA	NA	NA	NA	NA	NA	NA	NA	NA	NA	NA	NA	NA	NA	NA	NA	NA	NA	NA	NA	NA
VillDog_PapuaNG01	NA	VillageDogPapua	Village	Village	NA	NA	Village	Papua.Oceania	NA	NA	NA	NA	NA	NA	NA	NA	NA	NA	NA	NA	NA	NA	NA	NA	NA	NA	NA	NA	NA	NA	NA	NA	NA	NA	NA	NA	NA	NA	NA	NA	NA	NA	NA	NA	NA	NA	NA	NA	NA
VillDog_PapuaNG02	NA	VillageDogPapua	Village	Village	NA	NA	Village	Papua.Oceania	NA	NA	NA	NA	NA	NA	NA	NA	NA	NA	NA	NA	NA	NA	NA	NA	NA	NA	NA	NA	NA	NA	NA	NA	NA	NA	NA	NA	NA	NA	NA	NA	NA	NA	NA	NA	NA	NA	NA	NA	NA
VillDog_PapuaNG03	NA	VillageDogPapua	Village	Village	NA	NA	Village	Papua.Oceania	NA	NA	NA	NA	NA	NA	NA	NA	NA	NA	NA	NA	NA	NA	NA	NA	NA	NA	NA	NA	NA	NA	NA	NA	NA	NA	NA	NA	NA	NA	NA	NA	NA	NA	NA	NA	NA	NA	NA	NA	NA
VillDog_Portugual01	NA	VillageDogPortugal	Village	Village	NA	NA	Village	Portugal.Europe	NA	NA	NA	NA	NA	NA	NA	NA	NA	NA	NA	NA	NA	NA	NA	NA	NA	NA	NA	NA	NA	NA	NA	NA	NA	NA	NA	NA	NA	NA	NA	NA	NA	NA	NA	NA	NA	NA	NA	NA	NA
VillDog_Portugual02	NA	VillageDogPortugal	Village	Village	NA	NA	Village	Portugal.Europe	NA	NA	NA	NA	NA	NA	NA	NA	NA	NA	NA	NA	NA	NA	NA	NA	NA	NA	NA	NA	NA	NA	NA	NA	NA	NA	NA	NA	NA	NA	NA	NA	NA	NA	NA	NA	NA	NA	NA	NA	NA
VillDog_Qatar01	NA	VillageDogQatar	Village	Village	NA	NA	Village	Qatar.Asia	NA	NA	NA	NA	NA	NA	NA	NA	NA	NA	NA	NA	NA	NA	NA	NA	NA	NA	NA	NA	NA	NA	NA	NA	NA	NA	NA	NA	NA	NA	NA	NA	NA	NA	NA	NA	NA	NA	NA	NA	NA
VillDog_Qatar02	NA	VillageDogQatar	Village	Village	NA	NA	Village	Qatar.Asia	NA	NA	NA	NA	NA	NA	NA	NA	NA	NA	NA	NA	NA	NA	NA	NA	NA	NA	NA	NA	NA	NA	NA	NA	NA	NA	NA	NA	NA	NA	NA	NA	NA	NA	NA	NA	NA	NA	NA	NA	NA
VillDog_Taiwan01	NA	VillageDogChina	Village	Village	NA	NA	Village	China.Asia	NA	NA	NA	NA	NA	NA	NA	NA	NA	NA	NA	NA	NA	NA	NA	NA	NA	NA	NA	NA	NA	NA	NA	NA	NA	NA	NA	NA	NA	NA	NA	NA	NA	NA	NA	NA	NA	NA	NA	NA	NA
VillDog_Vietnam01	NA	VillageDogVietnam	Village	Village	NA	NA	Village	Vietnam.Asia	NA	NA	NA	NA	NA	NA	NA	NA	NA	NA	NA	NA	NA	NA	NA	NA	NA	NA	NA	NA	NA	NA	NA	NA	NA	NA	NA	NA	NA	NA	NA	NA	NA	NA	NA	NA	NA	NA	NA	NA	NA
VillDog_Vietnam02	NA	VillageDogVietnam	Village	Village	NA	NA	Village	Vietnam.Asia	NA	NA	NA	NA	NA	NA	NA	NA	NA	NA	NA	NA	NA	NA	NA	NA	NA	NA	NA	NA	NA	NA	NA	NA	NA	NA	NA	NA	NA	NA	NA	NA	NA	NA	NA	NA	NA	NA	NA	NA	NA
VillDog_Vietnam03	NA	VillageDogVietnam	Village	Village	NA	NA	Village	Vietnam.Asia	NA	NA	NA	NA	NA	NA	NA	NA	NA	NA	NA	NA	NA	NA	NA	NA	NA	NA	NA	NA	NA	NA	NA	NA	NA	NA	NA	NA	NA	NA	NA	NA	NA	NA	NA	NA	NA	NA	NA	NA	NA
VillDog_Vietnam04	NA	VillageDogVietnam	Village	Village	NA	NA	Village	Vietnam.Asia	NA	NA	NA	NA	NA	NA	NA	NA	NA	NA	NA	NA	NA	NA	NA	NA	NA	NA	NA	NA	NA	NA	NA	NA	NA	NA	NA	NA	NA	NA	NA	NA	NA	NA	NA	NA	NA	NA	NA	NA	NA
VillDog_Vietnam05	NA	VillageDogVietnam	Village	Village	NA	NA	Village	Vietnam.Asia	NA	NA	NA	NA	NA	NA	NA	NA	NA	NA	NA	NA	NA	NA	NA	NA	NA	NA	NA	NA	NA	NA	NA	NA	NA	NA	NA	NA	NA	NA	NA	NA	NA	NA	NA	NA	NA	NA	NA	NA	NA
VillDog_Vietnam06	NA	VillageDogVietnam	Village	Village	NA	NA	Village	Vietnam.Asia	NA	NA	NA	NA	NA	NA	NA	NA	NA	NA	NA	NA	NA	NA	NA	NA	NA	NA	NA	NA	NA	NA	NA	NA	NA	NA	NA	NA	NA	NA	NA	NA	NA	NA	NA	NA	NA	NA	NA	NA	NA
WestHighlandWhiteTerr01	WEST6527	WestHighlandWhiteTerrier	Terriers1	AllTerriers	3	2	1890s	UK.Europe	25-30	23-28	7-10	6-7	Long	3.7	4	NA	0	12.8	0	88.7	NA	92	NA	47	89	NA	45	63	NA	0.4	0	0.5	0.125	0.5	0.6	0.29166666665	2.5	2.75	2	0.25	0.625	2.3333333333	2	12.8	11	18.5	0.2	1	10
WestHighlandWhiteTerr02	NA	WestHighlandWhiteTerrier	Terriers1	AllTerriers	3	2	1890s	UK.Europe	25-30	23-28	7-10	6-7	Long	3.7	4	NA	0	12.8	0	88.7	NA	92	NA	47	89	NA	45	63	NA	0.4	0	0.5	0.125	0.5	0.6	0.29166666665	2.5	2.75	2	0.25	0.625	2.3333333333	2	12.8	11	18.5	0.2	1	10
WestHighlandWhiteTerr03	NA	WestHighlandWhiteTerrier	Terriers1	AllTerriers	3	2	1890s	UK.Europe	25-30	23-28	7-10	6-7	Long	3.7	4	NA	0	12.8	0	88.7	NA	92	NA	47	89	NA	45	63	NA	0.4	0	0.5	0.125	0.5	0.6	0.29166666665	2.5	2.75	2	0.25	0.625	2.3333333333	2	12.8	11	18.5	0.2	1	10
WestHighlandWhiteTerr04	NA	WestHighlandWhiteTerrier	Terriers1	AllTerriers	3	2	1890s	UK.Europe	25-30	23-28	7-10	6-7	Long	3.7	4	NA	0	12.8	0	88.7	NA	92	NA	47	89	NA	45	63	NA	0.4	0	0.5	0.125	0.5	0.6	0.29166666665	2.5	2.75	2	0.25	0.625	2.3333333333	2	12.8	11	18.5	0.2	1	10
WestHighlandWhiteTerr05	NA	WestHighlandWhiteTerrier	Terriers1	AllTerriers	3	2	1890s	UK.Europe	25-30	23-28	7-10	6-7	Long	3.7	4	NA	0	12.8	0	88.7	NA	92	NA	47	89	NA	45	63	NA	0.4	0	0.5	0.125	0.5	0.6	0.29166666665	2.5	2.75	2	0.25	0.625	2.3333333333	2	12.8	11	18.5	0.2	1	10
WestHighlandWhiteTerr06	NA	WestHighlandWhiteTerrier	Terriers1	AllTerriers	3	2	1890s	UK.Europe	25-30	23-28	7-10	6-7	Long	3.7	4	NA	0	12.8	0	88.7	NA	92	NA	47	89	NA	45	63	NA	0.4	0	0.5	0.125	0.5	0.6	0.29166666665	2.5	2.75	2	0.25	0.625	2.3333333333	2	12.8	11	18.5	0.2	1	10
Whippet01	WH083	Whippet	EuropeanSighthound	EuropeanSighthound	10	3	1300s	UK.Europe	47-57	44-55	9.1-19.1	9.1-19.1	Short	6.1	4	0	0	13	1	86.1	NA	184	NA	NA	8	103	154	122	85	0.1	0	0.25	0	0.5	0.5	0.25	2.625	3	1.8333333333	0.5	0.75	2	1.5	14.3	19	23	-0.62	0	NA
Wolf01	NA	Wolf	Wolf	Wolf	NA	NA	Wolf	Wolf	66-85	66-85	43-80	36-55	Medium	5.5	NA	NA	NA	6.5	NA	NA	NA	NA	NA	NA	NA	NA	NA	NA	NA	NA	NA	NA	NA	NA	NA	NA	NA	NA	NA	NA	NA	NA	NA	NA	NA	NA	NA	NA	NA
Wolf02	NA	Wolf	Wolf	Wolf	NA	NA	Wolf	Wolf	66-85	66-85	43-80	36-55	Medium	5.5	NA	NA	NA	6.5	NA	NA	NA	NA	NA	NA	NA	NA	NA	NA	NA	NA	NA	NA	NA	NA	NA	NA	NA	NA	NA	NA	NA	NA	NA	NA	NA	NA	NA	NA	NA
Wolf03	NA	Wolf	Wolf	Wolf	NA	NA	Wolf	Wolf	66-85	66-85	43-80	36-55	Medium	5.5	NA	NA	NA	6.5	NA	NA	NA	NA	NA	NA	NA	NA	NA	NA	NA	NA	NA	NA	NA	NA	NA	NA	NA	NA	NA	NA	NA	NA	NA	NA	NA	NA	NA	NA	NA
Wolf05	NA	Wolf	Wolf	Wolf	NA	NA	Wolf	Wolf	66-85	66-85	43-80	36-55	Medium	5.5	NA	NA	NA	6.5	NA	NA	NA	NA	NA	NA	NA	NA	NA	NA	NA	NA	NA	NA	NA	NA	NA	NA	NA	NA	NA	NA	NA	NA	NA	NA	NA	NA	NA	NA	NA
Wolf06	NA	Wolf	Wolf	Wolf	NA	NA	Wolf	Wolf	66-85	66-85	43-80	36-55	Medium	5.5	NA	NA	NA	6.5	NA	NA	NA	NA	NA	NA	NA	NA	NA	NA	NA	NA	NA	NA	NA	NA	NA	NA	NA	NA	NA	NA	NA	NA	NA	NA	NA	NA	NA	NA	NA
Wolf07	NA	Wolf	Wolf	Wolf	NA	NA	Wolf	Wolf	66-85	66-85	43-80	36-55	Medium	5.5	NA	NA	NA	6.5	NA	NA	NA	NA	NA	NA	NA	NA	NA	NA	NA	NA	NA	NA	NA	NA	NA	NA	NA	NA	NA	NA	NA	NA	NA	NA	NA	NA	NA	NA	NA
Wolf18	NA	Wolf	Wolf	Wolf	NA	NA	Wolf	Wolf	66-85	66-85	43-80	36-55	Medium	5.5	NA	NA	NA	6.5	NA	NA	NA	NA	NA	NA	NA	NA	NA	NA	NA	NA	NA	NA	NA	NA	NA	NA	NA	NA	NA	NA	NA	NA	NA	NA	NA	NA	NA	NA	NA
Wolf19	NA	Wolf	Wolf	Wolf	NA	NA	Wolf	Wolf	66-85	66-85	43-80	36-55	Medium	5.5	NA	NA	NA	6.5	NA	NA	NA	NA	NA	NA	NA	NA	NA	NA	NA	NA	NA	NA	NA	NA	NA	NA	NA	NA	NA	NA	NA	NA	NA	NA	NA	NA	NA	NA	NA
Wolf20	NA	Wolf	Wolf	Wolf	NA	NA	Wolf	Wolf	66-85	66-85	43-80	36-55	Medium	5.5	NA	NA	NA	6.5	NA	NA	NA	NA	NA	NA	NA	NA	NA	NA	NA	NA	NA	NA	NA	NA	NA	NA	NA	NA	NA	NA	NA	NA	NA	NA	NA	NA	NA	NA	NA
Wolf21	NA	Wolf	Wolf	Wolf	NA	NA	Wolf	Wolf	66-85	66-85	43-80	36-55	Medium	5.5	NA	NA	NA	6.5	NA	NA	NA	NA	NA	NA	NA	NA	NA	NA	NA	NA	NA	NA	NA	NA	NA	NA	NA	NA	NA	NA	NA	NA	NA	NA	NA	NA	NA	NA	NA
Wolf22	NA	Wolf	Wolf	Wolf	NA	NA	Wolf	Wolf	66-85	66-85	43-80	36-55	Medium	5.5	NA	NA	NA	6.5	NA	NA	NA	NA	NA	NA	NA	NA	NA	NA	NA	NA	NA	NA	NA	NA	NA	NA	NA	NA	NA	NA	NA	NA	NA	NA	NA	NA	NA	NA	NA
Wolf23	NA	Wolf	Wolf	Wolf	NA	NA	Wolf	Wolf	66-85	66-85	43-80	36-55	Medium	5.5	NA	NA	NA	6.5	NA	NA	NA	NA	NA	NA	NA	NA	NA	NA	NA	NA	NA	NA	NA	NA	NA	NA	NA	NA	NA	NA	NA	NA	NA	NA	NA	NA	NA	NA	NA
Wolf24	NA	Wolf	Wolf	Wolf	NA	NA	Wolf	Wolf	66-85	66-85	43-80	36-55	Medium	5.5	NA	NA	NA	6.5	NA	NA	NA	NA	NA	NA	NA	NA	NA	NA	NA	NA	NA	NA	NA	NA	NA	NA	NA	NA	NA	NA	NA	NA	NA	NA	NA	NA	NA	NA	NA
Wolf25	NA	Wolf	Wolf	Wolf	NA	NA	Wolf	Wolf	66-85	66-85	43-80	36-55	Medium	5.5	NA	NA	NA	6.5	NA	NA	NA	NA	NA	NA	NA	NA	NA	NA	NA	NA	NA	NA	NA	NA	NA	NA	NA	NA	NA	NA	NA	NA	NA	NA	NA	NA	NA	NA	NA
Wolf26	NA	Wolf	Wolf	Wolf	NA	NA	Wolf	Wolf	66-85	66-85	43-80	36-55	Medium	5.5	NA	NA	NA	6.5	NA	NA	NA	NA	NA	NA	NA	NA	NA	NA	NA	NA	NA	NA	NA	NA	NA	NA	NA	NA	NA	NA	NA	NA	NA	NA	NA	NA	NA	NA	NA
Wolf27	NA	Wolf	Wolf	Wolf	NA	NA	Wolf	Wolf	66-85	66-85	43-80	36-55	Medium	5.5	NA	NA	NA	6.5	NA	NA	NA	NA	NA	NA	NA	NA	NA	NA	NA	NA	NA	NA	NA	NA	NA	NA	NA	NA	NA	NA	NA	NA	NA	NA	NA	NA	NA	NA	NA
Wolf28	NA	Wolf	Wolf	Wolf	NA	NA	Wolf	Wolf	66-85	66-85	43-80	36-55	Medium	5.5	NA	NA	NA	6.5	NA	NA	NA	NA	NA	NA	NA	NA	NA	NA	NA	NA	NA	NA	NA	NA	NA	NA	NA	NA	NA	NA	NA	NA	NA	NA	NA	NA	NA	NA	NA
Wolf29	NA	Wolf	Wolf	Wolf	NA	NA	Wolf	Wolf	66-85	66-85	43-80	36-55	Medium	5.5	NA	NA	NA	6.5	NA	NA	NA	NA	NA	NA	NA	NA	NA	NA	NA	NA	NA	NA	NA	NA	NA	NA	NA	NA	NA	NA	NA	NA	NA	NA	NA	NA	NA	NA	NA
Wolf30	NA	Wolf	Wolf	Wolf	NA	NA	Wolf	Wolf	66-85	66-85	43-80	36-55	Medium	5.5	NA	NA	NA	6.5	NA	NA	NA	NA	NA	NA	NA	NA	NA	NA	NA	NA	NA	NA	NA	NA	NA	NA	NA	NA	NA	NA	NA	NA	NA	NA	NA	NA	NA	NA	NA
Wolf31	NA	Wolf	Wolf	Wolf	NA	NA	Wolf	Wolf	66-85	66-85	43-80	36-55	Medium	5.5	NA	NA	NA	6.5	NA	NA	NA	NA	NA	NA	NA	NA	NA	NA	NA	NA	NA	NA	NA	NA	NA	NA	NA	NA	NA	NA	NA	NA	NA	NA	NA	NA	NA	NA	NA
Wolf32	NA	Wolf	Wolf	Wolf	NA	NA	Wolf	Wolf	66-85	66-85	43-80	36-55	Medium	5.5	NA	NA	NA	6.5	NA	NA	NA	NA	NA	NA	NA	NA	NA	NA	NA	NA	NA	NA	NA	NA	NA	NA	NA	NA	NA	NA	NA	NA	NA	NA	NA	NA	NA	NA	NA
Wolf33	NA	Wolf	Wolf	Wolf	NA	NA	Wolf	Wolf	66-85	66-85	43-80	36-55	Medium	5.5	NA	NA	NA	6.5	NA	NA	NA	NA	NA	NA	NA	NA	NA	NA	NA	NA	NA	NA	NA	NA	NA	NA	NA	NA	NA	NA	NA	NA	NA	NA	NA	NA	NA	NA	NA
Wolf34	NA	Wolf	Wolf	Wolf	NA	NA	Wolf	Wolf	66-85	66-85	43-80	36-55	Medium	5.5	NA	NA	NA	6.5	NA	NA	NA	NA	NA	NA	NA	NA	NA	NA	NA	NA	NA	NA	NA	NA	NA	NA	NA	NA	NA	NA	NA	NA	NA	NA	NA	NA	NA	NA	NA
Wolf35	NA	Wolf	Wolf	Wolf	NA	NA	Wolf	Wolf	66-85	66-85	43-80	36-55	Medium	5.5	NA	NA	NA	6.5	NA	NA	NA	NA	NA	NA	NA	NA	NA	NA	NA	NA	NA	NA	NA	NA	NA	NA	NA	NA	NA	NA	NA	NA	NA	NA	NA	NA	NA	NA	NA
Wolf36	NA	Wolf	Wolf	Wolf	NA	NA	Wolf	Wolf	66-85	66-85	43-80	36-55	Medium	5.5	NA	NA	NA	6.5	NA	NA	NA	NA	NA	NA	NA	NA	NA	NA	NA	NA	NA	NA	NA	NA	NA	NA	NA	NA	NA	NA	NA	NA	NA	NA	NA	NA	NA	NA	NA
Wolf37	NA	Wolf	Wolf	Wolf	NA	NA	Wolf	Wolf	66-85	66-85	43-80	36-55	Medium	5.5	NA	NA	NA	6.5	NA	NA	NA	NA	NA	NA	NA	NA	NA	NA	NA	NA	NA	NA	NA	NA	NA	NA	NA	NA	NA	NA	NA	NA	NA	NA	NA	NA	NA	NA	NA
Wolf38	NA	Wolf	Wolf	Wolf	NA	NA	Wolf	Wolf	66-85	66-85	43-80	36-55	Medium	5.5	NA	NA	NA	6.5	NA	NA	NA	NA	NA	NA	NA	NA	NA	NA	NA	NA	NA	NA	NA	NA	NA	NA	NA	NA	NA	NA	NA	NA	NA	NA	NA	NA	NA	NA	NA
Wolf08	WOLF6116	Wolf	Wolf	Wolf	NA	NA	Wolf	Wolf	66-85	66-85	43-80	36-55	Medium	5.5	NA	NA	NA	6.5	NA	NA	NA	NA	NA	NA	NA	NA	NA	NA	NA	NA	NA	NA	NA	NA	NA	NA	NA	NA	NA	NA	NA	NA	NA	NA	NA	NA	NA	NA	NA
WolfTibetan01	NA	TibetanWolf	Wolf	Wolf	NA	NA	Wolf	Wolf	60-75	60-75	35-45	35-45	Medium	5.5	NA	NA	NA	NA	NA	NA	NA	NA	NA	NA	NA	NA	NA	NA	NA	NA	NA	NA	NA	NA	NA	NA	NA	NA	NA	NA	NA	NA	NA	NA	NA	NA	NA	NA	NA
WolfTibetan02	NA	TibetanWolf	Wolf	Wolf	NA	NA	Wolf	Wolf	60-75	60-75	35-45	35-45	Medium	5.5	NA	NA	NA	NA	NA	NA	NA	NA	NA	NA	NA	NA	NA	NA	NA	NA	NA	NA	NA	NA	NA	NA	NA	NA	NA	NA	NA	NA	NA	NA	NA	NA	NA	NA	NA
WolfTibetan03	NA	TibetanWolf	Wolf	Wolf	NA	NA	Wolf	Wolf	60-75	60-75	35-45	35-45	Medium	5.5	NA	NA	NA	NA	NA	NA	NA	NA	NA	NA	NA	NA	NA	NA	NA	NA	NA	NA	NA	NA	NA	NA	NA	NA	NA	NA	NA	NA	NA	NA	NA	NA	NA	NA	NA
WolfTibetan04	NA	TibetanWolf	Wolf	Wolf	NA	NA	Wolf	Wolf	60-75	60-75	35-45	35-45	Medium	5.5	NA	NA	NA	NA	NA	NA	NA	NA	NA	NA	NA	NA	NA	NA	NA	NA	NA	NA	NA	NA	NA	NA	NA	NA	NA	NA	NA	NA	NA	NA	NA	NA	NA	NA	NA
WolfTibetan05	NA	TibetanWolf	Wolf	Wolf	NA	NA	Wolf	Wolf	60-75	60-75	35-45	35-45	Medium	5.5	NA	NA	NA	NA	NA	NA	NA	NA	NA	NA	NA	NA	NA	NA	NA	NA	NA	NA	NA	NA	NA	NA	NA	NA	NA	NA	NA	NA	NA	NA	NA	NA	NA	NA	NA
WolfTibetan06	NA	TibetanWolf	Wolf	Wolf	NA	NA	Wolf	Wolf	60-75	60-75	35-45	35-45	Medium	5.5	NA	NA	NA	NA	NA	NA	NA	NA	NA	NA	NA	NA	NA	NA	NA	NA	NA	NA	NA	NA	NA	NA	NA	NA	NA	NA	NA	NA	NA	NA	NA	NA	NA	NA	NA
WolfTibetan07	NA	TibetanWolf	Wolf	Wolf	NA	NA	Wolf	Wolf	60-75	60-75	35-45	35-45	Medium	5.5	NA	NA	NA	NA	NA	NA	NA	NA	NA	NA	NA	NA	NA	NA	NA	NA	NA	NA	NA	NA	NA	NA	NA	NA	NA	NA	NA	NA	NA	NA	NA	NA	NA	NA	NA
WolfTibetan08	NA	TibetanWolf	Wolf	Wolf	NA	NA	Wolf	Wolf	60-75	60-75	35-45	35-45	Medium	5.5	NA	NA	NA	NA	NA	NA	NA	NA	NA	NA	NA	NA	NA	NA	NA	NA	NA	NA	NA	NA	NA	NA	NA	NA	NA	NA	NA	NA	NA	NA	NA	NA	NA	NA	NA
WestHighlandWhiteTerr30	WW64	WestHighlandWhiteTerrier	Terriers1	AllTerriers	3	2	1890s	UK.Europe	25-30	23-28	7-10	6-7	Long	3.7	4	0	0	12.8	0	88.7	NA	92	NA	47	89	NA	45	63	NA	0.4	0	0.5	0.125	0.5	0.6	0.29166666665	2.5	2.75	2	0.25	0.625	2.3333333333	2	12.8	11	18.5	0.2	1	10
XiasiDog01	NA	XiasiDog	Village	Village	NA	NA	Old	China.Asia	43-51	43-51	10-30	10-30	Medium	NA	NA	0	0	NA	0	NA	NA	NA	NA	NA	NA	NA	NA	NA	NA	NA	NA	NA	NA	NA	NA	NA	NA	NA	NA	NA	NA	NA	NA	NA	NA	NA	NA	NA	NA
Xoloitzcuintli01	NA	Xoloitzcuintli	NewWorldHairless	NewWorldHairless	5	6	Old	Mexico.America	46-60	46-60	11-18	11-18	Hairless	5	NA	0	0	13.5	1	80	NA	NA	NA	NA	NA	NA	8	NA	NA	NA	NA	NA	NA	NA	NA	NA	NA	NA	NA	NA	NA	NA	NA	NA	NA	NA	NA	NA	NA
YorkshireTerrier01	YT003	YorkshireTerrier	Terriers1	AllTerriers	3	4	1800s	UK.Europe	22-14	22-14	3.2	3.2	Long	3.5	3	0	0	16.5	0	83.3	NA	124	NA	2	100	113	182	17	NA	0.5	0.125	0.75	0.75	0.875	0.8333333333	0.5	2.375	2	2.3333333333	0.6875	0.75	2.1666666667	2	12.8	6	6	0.01	1	10
Landseer02	ZS014	LandseerEuropeanContinentalType	MountainDogs	LargeDogs	2	2.2	1800s	Newfoundland.America	72-80	67-72	65-80	50-70	Medium	4.5	NA	0	0	10	0	NA	NA	131	56	NA	16	42	NA	NA	NA	NA	NA	NA	NA	NA	NA	NA	NA	NA	NA	NA	NA	NA	NA	NA	NA	NA	NA	NA	NA
CaneCorso01_94089	CaneCorso01_94089	CaneCorso	LargeMastiff	LargeDogs	2	2	1600s	Italy.Europe	64-68	60-64	45-50	40-45	Short	8	NA	0	0	9.29	0	86.5	NA	14	19	99	128	24	163	NA	12	1.5	0.25	2.5	0.875	0.25	0.6666666667	0.75	2.625	1.70833333335	2.1666666667	0.875	0.25	2.5	2	NA	NA	NA	NA	NA	NA
[truncated: 29 more columns]
