# Supplementary material for: Copy number variation underlies complex phenotypes in domestic dog breeds and other canids
Source: Genome Res. 2021 May;31(5):762–74. doi: 10.1101/gr.266049.120 (PMC8092016; doi:10.1101/gr.266049.120)
Supplement: Supplemental Material [file supp_gr.266049.120_Supplemental_Data.zip › Supplemental Data/Supplemental_Data_S3_SEGDUPS.bed]

chr1	226488	239813
chr1	239813	243848
chr1	243848	245545
chr1	245545	247332
chr1	360800	365591
chr1	365591	366591
chr1	366591	367591
chr1	367591	372569
chr1	383129	390556
chr1	390556	392480
chr1	392480	394617
chr1	394617	397982
chr1	397982	400444
chr1	400444	402863
chr1	402863	406012
chr1	408012	409737
chr1	409737	412234
chr1	412234	413913
chr1	413913	415700
chr1	415700	418682
chr1	420020	422259
chr1	422259	430122
chr1	430122	440509
chr1	440509	465242
chr1	465242	477839
chr1	3086611	3088798
chr1	3088798	3092179
chr1	3092179	3094033
chr1	4628595	4630060
chr1	4630060	4632143
chr1	4632143	4633143
chr1	4633143	4634143
chr1	4634143	4635742
chr1	4635742	4637060
chr1	4637060	4639581
chr1	4661991	4663993
chr1	4663993	4666817
chr1	4666817	4671185
chr1	4671185	4672185
chr1	4672185	4673185
chr1	4673185	4674185
chr1	4674185	4675571
chr1	4675571	4676571
chr1	4676571	4677571
chr1	4677571	4678751
chr1	4678751	4679751
chr1	4679751	4680751
chr1	4680751	4684057
chr1	4684057	4688647
chr1	4690872	4691872
chr1	4691872	4694907
chr1	4694907	4695907
chr1	4695907	4697254
chr1	4697254	4698254
chr1	4726304	4727304
chr1	4727304	4728845
chr1	4728845	4731553
chr1	4731553	4733433
chr1	4733433	4735532
chr1	5346981	5350196
chr1	5350196	5351196
chr1	5351196	5352379
chr1	5352379	5354874
chr1	9259607	9260607
chr1	9260607	9265243
chr1	9265243	9273100
chr1	9306705	9307882
chr1	9307882	9308882
chr1	9308882	9309882
chr1	9660021	9663409
chr1	9663409	9665778
chr1	9665778	9667411
chr1	9667411	9672922
chr1	10483825	10487062
chr1	10487062	10493680
chr1	10493680	10495828
chr1	10495828	10499208
chr1	10499208	10501299
chr1	10501299	10504811
chr1	10742465	10744514
chr1	10744514	10746126
chr1	10746126	10753131
chr1	11083864	11085567
chr1	11085567	11087083
chr1	11087083	11089466
chr1	11089466	11091408
chr1	11091408	11092922
chr1	11092922	11093922
chr1	11688513	11696003
chr1	11696003	11697515
chr1	11697515	11699638
chr1	11923640	11928197
chr1	11928197	11931900
chr1	11931900	11934992
chr1	11960426	11962141
chr1	11962141	11964439
chr1	11964439	11969754
chr1	11969754	11977848
chr1	12621548	12624249
chr1	12624249	12628451
chr1	12628451	12629451
chr1	12629451	12631087
chr1	12631087	12633283
chr1	13393134	13395277
chr1	13395277	13396850
chr1	13396850	13399828
chr1	13399828	13403492
chr1	13610025	13614060
chr1	13614060	13616358
chr1	13616358	13620599
chr1	14500340	14502612
chr1	14502612	14505270
chr1	14505270	14508021
chr1	14554726	14558390
chr1	14558390	14559954
chr1	14559954	14560954
chr1	14661820	14667058
chr1	14667058	14669609
chr1	14669609	14671870
chr1	14684972	14688866
chr1	14688866	14692553
chr1	14692553	14699326
chr1	14826970	14830546
chr1	14830546	14840740
chr1	14840740	14843842
chr1	15662851	15666745
chr1	15666745	15667944
chr1	15667944	15671321
chr1	15671321	15677404
chr1	16165614	16169274
chr1	16169274	16170730
chr1	16170730	16180809
chr1	16276360	16278902
chr1	16278902	16279902
chr1	16279902	16281323
chr1	16281323	16282323
chr1	16282323	16283909
chr1	16283909	16285943
chr1	16285943	16287220
chr1	16287220	16288503
chr1	16288503	16291444
chr1	16291444	16292885
chr1	16292885	16293885
chr1	16293885	16296154
chr1	16296154	16299662
chr1	16299662	16300662
chr1	16300662	16307132
chr1	16307132	16309514
chr1	16309514	16310854
chr1	16310854	16311854
chr1	16311854	16313102
chr1	16313102	16314102
chr1	16314102	16316409
chr1	16316409	16318356
chr1	16318356	16320284
chr1	16320284	16322990
chr1	16322990	16325179
chr1	16325179	16328099
chr1	16328099	16329099
chr1	16329099	16330099
chr1	16330099	16331732
chr1	16331732	16332732
chr1	16332732	16333732
chr1	16333732	16336970
chr1	16336970	16338956
chr1	16338956	16343710
chr1	16343710	16355256
chr1	16355256	16360105
chr1	16360105	16362522
chr1	16362522	16363522
chr1	16363522	16365003
chr1	16365003	16368339
chr1	16368339	16370881
chr1	16512577	16518589
chr1	16518589	16521405
chr1	16521405	16525384
chr1	17381825	17384936
chr1	17384936	17386692
chr1	17386692	17391520
chr1	18936703	18944809
chr1	18944809	18947574
chr1	18947574	18953872
chr1	21044801	21047521
chr1	21047521	21049112
chr1	21049112	21051422
chr1	21236880	21238892
chr1	21238892	21240757
chr1	21240757	21244852
chr1	21244852	21250323
chr1	21250323	21252553
chr1	21252553	21254165
chr1	21254165	21255165
chr1	21255165	21256165
chr1	21256165	21258477
chr1	21258477	21265547
chr1	21265547	21267769
chr1	21267769	21270776
chr1	21270776	21272381
chr1	21297391	21300754
chr1	21300754	21302384
chr1	21302384	21303384
chr1	21333021	21334374
chr1	21334374	21339291
chr1	21339291	21341084
chr1	21341084	21343622
chr1	21343622	21348037
chr1	21348037	21350634
chr1	21350634	21352338
chr1	21359163	21361908
chr1	21361908	21364344
chr1	21364344	21367935
chr1	21367935	21369814
chr1	21369814	21371766
chr1	21371766	21374222
chr1	21395441	21396441
chr1	21396441	21398972
chr1	21398972	21403808
chr1	21403808	21410712
chr1	21410712	21411712
chr1	21411712	21414082
chr1	21414082	21416282
chr1	21429692	21431034
chr1	21431034	21433596
chr1	21433596	21436894
chr1	21436894	21439436
chr1	21439436	21442954
chr1	21443954	21453729
chr1	21453729	21455532
chr1	21455532	21457797
chr1	21459448	21462185
chr1	21462185	21463997
chr1	21463997	21471117
chr1	21471117	21475149
chr1	21475149	21476396
chr1	21476396	21477837
chr1	21490905	21492653
chr1	21492653	21494021
chr1	21494021	21497305
chr1	21498305	21502518
chr1	21502518	21505944
chr1	21505944	21508683
chr1	21508683	21515522
chr1	21515522	21523119
chr1	21528347	21530640
chr1	21530640	21532145
chr1	21532145	21533719
chr1	21558784	21561088
chr1	21561088	21564451
chr1	21564451	21567336
chr1	21582722	21585934
chr1	21585934	21588572
chr1	21588572	21590575
chr1	21607859	21612368
chr1	21612368	21614476
chr1	21614476	21621908
chr1	21621908	21623424
chr1	21626391	21628341
chr1	21628341	21635416
chr1	21635416	21637680
chr1	21655403	21659094
chr1	21659094	21660729
chr1	21660729	21668413
chr1	21668413	21671497
chr1	21671497	21672680
chr1	21672680	21674808
chr1	21677265	21680543
chr1	21680543	21682339
chr1	21682339	21684478
chr1	21684478	21687059
chr1	21687059	21695240
chr1	21703183	21704964
chr1	21704964	21711875
chr1	21711875	21714313
chr1	21714313	21717171
chr1	21718750	21720710
chr1	21720710	21724017
chr1	21724017	21726782
chr1	21726782	21728998
chr1	21743801	21747301
chr1	21747301	21752484
chr1	21752484	21759730
chr1	21759730	21761063
chr1	21763063	21764999
chr1	21764999	21767074
chr1	21767074	21769083
chr1	21776726	21780014
chr1	21780014	21782232
chr1	21782232	21784766
chr1	21784766	21788792
chr1	21862572	21864627
chr1	21864627	21866806
chr1	21866806	21871007
chr1	21878513	21880244
chr1	21880244	21881521
chr1	21881521	21883831
chr1	21883831	21885333
chr1	21885333	21888040
chr1	24119125	24121370
chr1	24121370	24125959
chr1	24125959	24131090
chr1	24471495	24474644
chr1	24474644	24481420
chr1	24481420	24483022
chr1	25114215	25116339
chr1	25116339	25117339
chr1	25117339	25118339
chr1	25118339	25119517
chr1	25119517	25125410
chr1	25125410	25127383
chr1	25127383	25128918
chr1	25128918	25136467
chr1	25136467	25138989
chr1	25138989	25145605
chr1	25215129	25221397
chr1	25221397	25225304
chr1	25225304	25234799
chr1	25339033	25341604
chr1	25341604	25342604
chr1	25342604	25345061
chr1	25675450	25677932
chr1	25677932	25679190
chr1	25679190	25684597
chr1	25684597	25685922
chr1	25685922	25686922
chr1	25686922	25695444
chr1	25695444	25696777
chr1	25696777	25701089
chr1	25701089	25708272
chr1	25708272	25713435
chr1	25713435	25715002
chr1	25715002	25724664
chr1	25724664	25725664
chr1	25725664	25734339
chr1	25734339	25739156
chr1	25739156	25743463
chr1	25743463	25754337
chr1	25754337	25759180
chr1	25759180	25760407
chr1	25760407	25763185
chr1	25763185	25770527
chr1	26347113	26353385
chr1	26353385	26357474
chr1	26357474	26363543
chr1	26877237	26885058
chr1	26885058	26887485
chr1	26887485	26890802
chr1	26890802	26896685
chr1	26933108	26935404
chr1	26935404	26936969
chr1	26936969	26937969
chr1	26937969	26939147
chr1	27746728	27749899
chr1	27749899	27752876
chr1	27752876	27756281
chr1	28198619	28204816
chr1	28204816	28207488
chr1	28207488	28210430
chr1	28351469	28358021
chr1	28358021	28361776
chr1	28361776	28367851
chr1	28830691	28834404
chr1	28834404	28837554
chr1	28837554	28839320
chr1	28839320	28842638
chr1	29311065	29317792
chr1	29317792	29322074
chr1	29322074	29326053
chr1	29326053	29331272
chr1	29331272	29337009
chr1	29563086	29566513
chr1	29566513	29570206
chr1	29570206	29577167
chr1	29644135	29645326
chr1	29645326	29646326
chr1	29646326	29647742
chr1	29748818	29753263
chr1	29753263	29754952
chr1	29754952	29757097
chr1	29757097	29760307
chr1	29973298	29974298
chr1	29974298	29977283
chr1	29977283	29979743
chr1	30434408	30436417
chr1	30436417	30443657
chr1	30443657	30446699
chr1	30446699	30449139
chr1	30449139	30450715
chr1	30450715	30455039
chr1	30455039	30457402
chr1	30457402	30461476
chr1	30461476	30471183
chr1	30776321	30779533
chr1	30779533	30782711
chr1	30782711	30787438
chr1	31010553	31016218
chr1	31016218	31025021
chr1	31025021	31029250
chr1	31029250	31036537
chr1	31294890	31303291
chr1	31303291	31306296
chr1	31306296	31312930
chr1	31682081	31683572
chr1	31683572	31687630
chr1	31687630	31695215
chr1	31695215	31697613
chr1	32161140	32165474
chr1	32165474	32173134
chr1	32173134	32182714
chr1	32337098	32341210
chr1	32341210	32349231
chr1	32349231	32351947
chr1	32805791	32807957
chr1	32807957	32814209
chr1	32814209	32818959
chr1	33325674	33339835
chr1	33339835	33342395
chr1	33342395	33348915
chr1	33348915	33358511
chr1	33570534	33577230
chr1	33577230	33582714
chr1	33582714	33588939
chr1	33722457	33724040
chr1	33724040	33726625
chr1	33726625	33729865
chr1	33729865	33735741
chr1	33735741	33739047
chr1	33808203	33812602
chr1	33812602	33815213
chr1	33815213	33820467
chr1	35353743	35357330
chr1	35357330	35358330
chr1	35358330	35359811
chr1	35499724	35508613
chr1	35508613	35510737
chr1	35510737	35519959
chr1	35760352	35761352
chr1	35761352	35762991
chr1	35762991	35765027
chr1	35765027	35768172
chr1	36407700	36417767
chr1	36417767	36423880
chr1	36423880	36428432
chr1	36457286	36458286
chr1	36458286	36459286
chr1	36459286	36461479
chr1	36579984	36587496
chr1	36587496	36588832
chr1	36588832	36591443
chr1	36591443	36598230
chr1	36974473	36977036
chr1	36977036	36979674
chr1	36979674	36981919
chr1	36981919	36995942
chr1	38076326	38078939
chr1	38078939	38080189
chr1	38080189	38083458
chr1	38083458	38089593
chr1	38334742	38338411
chr1	38338411	38341161
chr1	38341161	38346152
chr1	40315396	40322375
chr1	40322375	40328095
chr1	40328095	40332041
chr1	40496458	40501462
chr1	40501462	40510139
chr1	40510139	40514638
chr1	40514638	40522284
chr1	40522284	40526143
chr1	42912252	42913430
chr1	42913430	42914430
chr1	42914430	42915430
chr1	42915430	42916430
chr1	42916430	42917658
chr1	42962248	42965917
chr1	42965917	42968879
chr1	42968879	42970070
chr1	44532820	44539594
chr1	44539594	44550389
chr1	44550389	44554146
chr1	45495210	45504314
chr1	45504314	45505793
chr1	45505793	45506793
chr1	45506793	45508726
chr1	45508726	45510769
chr1	45510769	45511769
chr1	45511769	45516409
chr1	45516409	45517409
chr1	45517409	45521083
chr1	46299366	46305125
chr1	46305125	46311706
chr1	46311706	46315986
chr1	47232569	47235860
chr1	47235860	47238824
chr1	47238824	47240516
chr1	47286706	47289233
chr1	47289233	47294812
chr1	47294812	47297870
chr1	47297870	47300736
chr1	47364116	47365116
chr1	47365116	47367304
chr1	47367304	47373850
chr1	47457278	47461573
chr1	47461573	47463519
chr1	47463519	47465389
chr1	47465389	47467150
chr1	47467150	47468772
chr1	47468772	47470145
chr1	47470145	47474771
chr1	47484390	47486520
chr1	47486520	47487520
chr1	47487520	47489827
chr1	47489827	47492483
chr1	47492483	47494528
chr1	47494528	47499300
chr1	47499300	47500300
chr1	47500300	47506228
chr1	47506228	47508046
chr1	47646128	47648743
chr1	47648743	47657800
chr1	47657800	47668814
chr1	47684607	47686389
chr1	47686389	47687725
chr1	47687725	47694434
chr1	48493094	48494094
chr1	48494094	48495766
chr1	48495766	48499078
chr1	48722513	48728834
chr1	48728834	48730597
chr1	48730597	48733299
chr1	48941359	48943867
chr1	48943867	48946021
chr1	48946021	48947021
chr1	52676537	52677802
chr1	52677802	52683032
chr1	52683032	52694311
chr1	52992202	53005407
chr1	53005407	53006407
chr1	53006407	53007407
chr1	53007407	53009691
chr1	54378318	54379318
chr1	54379318	54380652
chr1	54380652	54382043
chr1	54881993	54884193
chr1	54884193	54885491
chr1	54885491	54889094
chr1	56203333	56205461
chr1	56205461	56206943
chr1	56206943	56208643
chr1	56220091	56222089
chr1	56222089	56224228
chr1	56224228	56227309
chr1	56227309	56229747
chr1	57723979	57725532
chr1	57725532	57729132
chr1	57729132	57731782
chr1	57731782	57733684
chr1	57733684	57735551
chr1	57735551	57737973
chr1	59363193	59369278
chr1	59369278	59372020
chr1	59372020	59384425
chr1	59862304	59867663
chr1	59867663	59873968
chr1	59873968	59884630
chr1	60322496	60331132
chr1	60331132	60346813
chr1	60346813	60349169
chr1	60893176	60895261
chr1	60895261	60896261
chr1	60896261	60903091
chr1	61692811	61700492
chr1	61700492	61711783
chr1	61711783	61716155
chr1	65804767	65806909
chr1	65806909	65809951
chr1	65809951	65813531
chr1	65961776	65965351
chr1	65965351	65966351
chr1	65966351	65968506
chr1	66011364	66013176
chr1	66013176	66016701
chr1	66016701	66029517
chr1	66029517	66032795
chr1	66032795	66034341
chr1	66034341	66037040
chr1	66037040	66041477
chr1	67235011	67238161
chr1	67238161	67255995
chr1	67255995	67263725
chr1	67379203	67386275
chr1	67386275	67387755
chr1	67387755	67389664
chr1	69289029	69291780
chr1	69291780	69293587
chr1	69293587	69295042
chr1	69295042	69299309
chr1	69650731	69655914
chr1	69655914	69658316
chr1	69658316	69664837
chr1	69694865	69709597
chr1	69709597	69711512
chr1	69711512	69714317
chr1	69714317	69718039
chr1	69718039	69725569
chr1	69744870	69751774
chr1	69751774	69759369
chr1	69759369	69762442
chr1	69762442	69764179
chr1	69764179	69766146
chr1	69766146	69770866
chr1	69770866	69773694
chr1	69773694	69777213
chr1	69777213	69778491
chr1	70250002	70260203
chr1	70260203	70264403
chr1	70264403	70275964
chr1	70386741	70391899
chr1	70391899	70396075
chr1	70396075	70399424
chr1	70399424	70408021
chr1	70408021	70421570
chr1	70421570	70422570
chr1	70422570	70432795
chr1	70432795	70437755
chr1	70437755	70441204
chr1	70894644	70909826
chr1	70909826	70912368
chr1	70912368	70917799
chr1	71327227	71338093
chr1	71338093	71339093
chr1	71339093	71340328
chr1	71340328	71341907
chr1	71341907	71345366
chr1	72023362	72028083
chr1	72028083	72030496
chr1	72030496	72039631
chr1	72167977	72176279
chr1	72176279	72177279
chr1	72177279	72178707
chr1	72178707	72184400
chr1	72184400	72185594
chr1	72185594	72193035
chr1	72220275	72223001
chr1	72223001	72228392
chr1	72228392	72229392
chr1	72229392	72237444
chr1	72237444	72238637
chr1	72238637	72240264
chr1	72240264	72241599
chr1	72241599	72242789
chr1	72242789	72248995
chr1	72248995	72253738
chr1	72253738	72256622
chr1	73777331	73780258
chr1	73780258	73782916
chr1	73782916	73792653
chr1	73792653	73793653
chr1	74983111	74986671
chr1	74986671	74989456
chr1	74989456	74991013
chr1	74991013	74993629
chr1	74993629	74999155
chr1	74999155	75005456
chr1	75005456	75007006
chr1	75007006	75012469
chr1	75012469	75016579
chr1	75016579	75018265
chr1	75018265	75020849
chr1	75020849	75023884
chr1	75023884	75026944
chr1	75026944	75027944
chr1	75027944	75028944
chr1	75028944	75031009
chr1	75031009	75033311
chr1	75033311	75035791
chr1	75035791	75036791
chr1	75036791	75039559
chr1	75039559	75042410
chr1	75042410	75043740
chr1	75043740	75048641
chr1	75048641	75050971
chr1	75050971	75052592
chr1	75052592	75056591
chr1	75056591	75057591
chr1	75057591	75062598
chr1	75062598	75064120
chr1	75064120	75065120
chr1	75065120	75066909
chr1	75066909	75068422
chr1	75068422	75069422
chr1	75069422	75070422
chr1	75070422	75071422
chr1	75071422	75073015
chr1	75073015	75074585
chr1	75074585	75077142
chr1	75077142	75078622
chr1	75078622	75080143
chr1	75080143	75086857
chr1	75086857	75089174
chr1	75089174	75091403
chr1	75091403	75093442
chr1	75093442	75094442
chr1	75094442	75103816
chr1	75103816	75104816
chr1	75104816	75105816
chr1	75105816	75107409
chr1	75107409	75109150
chr1	75109150	75110150
chr1	75110150	75113606
chr1	75113606	75115469
chr1	75115469	75126091
chr1	75126091	75127925
chr1	75131002	75134536
chr1	75134536	75138217
chr1	75138217	75141260
chr1	75141260	75142935
chr1	75142935	75146444
chr1	75146444	75148332
chr1	75150550	75151550
chr1	75151550	75153261
chr1	75153261	75156714
chr1	75159844	75165043
chr1	75165043	75166416
chr1	75166416	75168277
chr1	75168277	75172095
chr1	75172095	75173095
chr1	75173095	75178003
chr1	75178003	75179718
chr1	75179718	75180718
chr1	75180718	75182018
chr1	75182018	75183018
chr1	75183018	75184210
chr1	75184210	75186005
chr1	75186005	75187005
chr1	75187005	75189545
chr1	75189545	75190545
chr1	75190545	75192329
chr1	75192329	75194390
chr1	75194390	75203669
chr1	75203669	75206041
chr1	75206041	75208017
chr1	75208017	75210234
chr1	75210234	75211855
chr1	75211855	75221132
chr1	75433749	75448789
chr1	75448789	75463472
chr1	75463472	75480986
chr1	75537411	75541241
chr1	75541241	75545152
chr1	75545152	75552370
chr1	75643422	75644422
chr1	75644422	75645422
chr1	75645422	75659336
chr1	76253598	76257776
chr1	76257776	76259924
chr1	76259924	76261122
chr1	76261122	76262384
chr1	76304893	76307624
chr1	76307624	76309142
chr1	76309142	76311431
chr1	77305074	77307910
chr1	77307910	77318823
chr1	77318823	77323811
chr1	77323811	77324811
chr1	77324811	77327430
chr1	77327430	77328930
chr1	77328930	77329930
chr1	77329930	77330930
chr1	77330930	77332158
chr1	77332158	77333158
chr1	77333158	77334158
chr1	77334158	77335372
chr1	77335372	77336372
chr1	77336372	77337583
chr1	77337583	77340299
chr1	77340299	77343142
chr1	77343142	77345016
chr1	77345016	77353186
chr1	77353186	77354186
chr1	77354186	77355186
chr1	77355186	77357569
chr1	77357569	77358569
chr1	77358569	77360589
chr1	77361589	77362589
chr1	77362589	77363589
chr1	77363589	77364589
chr1	77364589	77365848
chr1	77365848	77370262
chr1	77370262	77371262
chr1	77371262	77373962
chr1	77373962	77375948
chr1	77375948	77376948
chr1	77376948	77377948
chr1	77377948	77378948
chr1	77378948	77379948
chr1	77379948	77381162
chr1	77381162	77382162
chr1	77382162	77383162
chr1	77383162	77385891
chr1	77385891	77389239
chr1	77389239	77391171
chr1	77391171	77392928
chr1	77744024	77747285
chr1	77747285	77750654
chr1	77750654	77751846
chr1	78408683	78410245
chr1	78410245	78414040
chr1	78414040	78415040
chr1	78415040	78418478
chr1	78432173	78434595
chr1	78434595	78436043
chr1	78436043	78437570
chr1	78437570	78439484
chr1	78439484	78440484
chr1	78440484	78443021
chr1	78443021	78447495
chr1	78447495	78451464
chr1	78451464	78452464
chr1	78452464	78454985
chr1	78454985	78457421
chr1	78606210	78610303
chr1	78610303	78613051
chr1	78613051	78614984
chr1	78614984	78616205
chr1	78616205	78618543
chr1	78618543	78619543
chr1	78619543	78621260
chr1	78621260	78623342
chr1	78623342	78625648
chr1	78625648	78626648
chr1	78626648	78632932
chr1	78632932	78643067
chr1	78644244	78646790
chr1	78646790	78648959
chr1	78648959	78651734
chr1	78651734	78653686
chr1	78653686	78655064
chr1	78655064	78656688
chr1	78656688	78657688
chr1	78657688	78658688
chr1	78658688	78661953
chr1	78661953	78671215
chr1	78697121	78700464
chr1	78700464	78703554
chr1	78703554	78704554
chr1	78704554	78705554
chr1	79496016	79501059
chr1	79501059	79508519
chr1	79508519	79510970
chr1	79727042	79729806
chr1	79729806	79733408
chr1	79733408	79741598
chr1	81318424	81328119
chr1	81328119	81329119
chr1	81329119	81331594
chr1	81594141	81599643
chr1	81599643	81610220
chr1	81610220	81615450
chr1	83003453	83006647
chr1	83006647	83009813
chr1	83009813	83020769
chr1	83838787	83843429
chr1	83843429	83848375
chr1	83848375	83854814
chr1	83854814	83855814
chr1	83855814	83861006
chr1	84076914	84086278
chr1	84086278	84088536
chr1	84088536	84097008
chr1	84286512	84288081
chr1	84288081	84289408
chr1	84289408	84298517
chr1	85653008	85672189
chr1	85672189	85675059
chr1	85675059	85679795
chr1	85787450	85792644
chr1	85792644	85795309
chr1	85795309	85799248
chr1	85799248	85802963
chr1	85918390	85924421
chr1	85924421	85929450
chr1	85929450	85937749
chr1	87602321	87613010
chr1	87613010	87615272
chr1	87615272	87616651
chr1	88712106	88727105
chr1	88727105	88730164
chr1	88730164	88733841
chr1	89317800	89320205
chr1	89320205	89322379
chr1	89322379	89323949
chr1	89650967	89654961
chr1	89654961	89660907
chr1	89660907	89668461
chr1	92663267	92665334
chr1	92665334	92667817
chr1	92667817	92669366
chr1	93086013	93087013
chr1	93087013	93088218
chr1	93088218	93092556
chr1	93092556	93093556
chr1	93093556	93095282
chr1	93095282	93104816
chr1	93242299	93249925
chr1	93249925	93257070
chr1	93257070	93263073
chr1	93263073	93268718
chr1	93268718	93269718
chr1	93269718	93270958
chr1	93270958	93274391
chr1	93274391	93276175
chr1	93276175	93278952
chr1	93278952	93283043
chr1	93283043	93286191
chr1	93286191	93287381
chr1	93287381	93290958
chr1	93290958	93300850
chr1	93300850	93313784
chr1	93313784	93317387
chr1	93317387	93319375
chr1	93319375	93321348
chr1	93323103	93324894
chr1	93324894	93326244
chr1	93326244	93327545
chr1	93327545	93332923
chr1	93332923	93334991
chr1	93334991	93341192
chr1	93341192	93343645
chr1	93343645	93344645
chr1	93344645	93345994
chr1	93345994	93352730
chr1	93352730	93361253
chr1	93361253	93367496
chr1	93367496	93374828
chr1	93559641	93566386
chr1	93566386	93569853
chr1	93569853	93574402
chr1	93752725	93758132
chr1	93758132	93768368
chr1	93768368	93775192
chr1	93775192	93784351
chr1	94128886	94132098
chr1	94132098	94133992
chr1	94133992	94142440
chr1	94142440	94144256
chr1	97010352	97016536
chr1	97016536	97017536
chr1	97017536	97018536
chr1	97353082	97354463
chr1	97354463	97355463
chr1	97355463	97356463
chr1	97461963	97464007
chr1	97464007	97470335
chr1	97470335	97475328
chr1	97475328	97477248
chr1	97679050	97681252
chr1	97681252	97686059
chr1	97686059	97703830
chr1	97703830	97705678
chr1	97705678	97707018
chr1	97707018	97708444
chr1	97708444	97709444
chr1	97709444	97710923
chr1	97710923	97712572
chr1	97712572	97713850
chr1	97713850	97715189
chr1	97715189	97716470
chr1	97716470	97718019
chr1	97718019	97719019
chr1	97719019	97720642
chr1	97720642	97721875
chr1	97721875	97722875
chr1	97722875	97723875
chr1	97723875	97734403
chr1	97735403	97736746
chr1	97736746	97737981
chr1	97737981	97739705
chr1	97747051	97748398
chr1	97748398	97757797
chr1	97757797	97768815
chr1	97768815	97770010
chr1	97770010	97788020
chr1	97788020	97807980
chr1	98095573	98103851
chr1	98103851	98104851
chr1	98104851	98106316
chr1	98106316	98115449
chr1	98964306	98979618
chr1	98979618	98989533
chr1	98989533	98999583
chr1	99216868	99219264
chr1	99219264	99221382
chr1	99221382	99228031
chr1	99228031	99229932
chr1	99229932	99232598
chr1	99232598	99238132
chr1	99269744	99271792
chr1	99271792	99279156
chr1	99279156	99284307
chr1	99284307	99288450
chr1	99299576	99301733
chr1	99301733	99302733
chr1	99302733	99304459
chr1	99304459	99305920
chr1	99305920	99306920
chr1	99306920	99307920
chr1	99307920	99312991
chr1	99312991	99326245
chr1	99326245	99329195
chr1	99329195	99330640
chr1	99330640	99331959
chr1	99331959	99333928
chr1	99333928	99335663
chr1	99338720	99340501
chr1	99340501	99346142
chr1	99346142	99348066
chr1	99348066	99364953
chr1	99448788	99450063
chr1	99450063	99451063
chr1	99451063	99452063
chr1	99452063	99453446
chr1	99453446	99455112
chr1	99455112	99456112
chr1	99456112	99459729
chr1	99459729	99462853
chr1	99462853	99469244
chr1	99727717	99731924
chr1	99731924	99740486
chr1	99740486	99747964
chr1	99773789	99780884
chr1	99780884	99785486
chr1	99785486	99786486
chr1	99786486	99788136
chr1	99788136	99790097
chr1	100010548	100014422
chr1	100014422	100025427
chr1	100025427	100027579
chr1	100027579	100028579
chr1	100028579	100033332
chr1	100033332	100036595
chr1	100036595	100040086
chr1	100040086	100044271
chr1	100044271	100046031
chr1	100046031	100048185
chr1	100048185	100053022
chr1	100053022	100054664
chr1	100054664	100056395
chr1	100063259	100067402
chr1	100067402	100068402
chr1	100068402	100072423
chr1	100072423	100073755
chr1	100073755	100078210
chr1	100078210	100081072
chr1	100087903	100089977
chr1	100089977	100094552
chr1	100094552	100095552
chr1	100095552	100099488
chr1	100099488	100103842
chr1	100103842	100105430
chr1	100105430	100107875
chr1	100118608	100121789
chr1	100121789	100127564
chr1	100127564	100130930
chr1	100207312	100209507
chr1	100209507	100212529
chr1	100212529	100214996
chr1	100214996	100222702
chr1	100222702	100225601
chr1	100259552	100260552
chr1	100260552	100261552
chr1	100261552	100262552
chr1	100322254	100331660
chr1	100331660	100336335
chr1	100336335	100342244
chr1	100376081	100377405
chr1	100377405	100379445
chr1	100379445	100383736
chr1	100383736	100386947
chr1	100386947	100388624
chr1	100388624	100397980
chr1	100402539	100403539
chr1	100403539	100405365
chr1	100405365	100407338
chr1	100407338	100412019
chr1	100412019	100417689
chr1	100417689	100419703
chr1	100419703	100421053
chr1	100421053	100423423
chr1	100423423	100424423
chr1	100455596	100457443
chr1	100457443	100459813
chr1	100459813	100461163
chr1	100461163	100463101
chr1	100463101	100464101
chr1	100464101	100465947
chr1	100465947	100467748
chr1	100467748	100468748
chr1	100468748	100471065
chr1	100471065	100476175
chr1	100476175	100477660
chr1	100477660	100479001
chr1	100663129	100664338
chr1	100664338	100665578
chr1	100665578	100666578
chr1	100666578	100667578
chr1	100682027	100683027
chr1	100683027	100684327
chr1	100684327	100692865
chr1	100692865	100700573
chr1	100700573	100702492
chr1	100702492	100705320
chr1	100811820	100813463
chr1	100813463	100820390
chr1	100820390	100821640
chr1	100821640	100826299
chr1	100826299	100828026
chr1	100828026	100829026
chr1	100829026	100830860
chr1	100854646	100856490
chr1	100856490	100857740
chr1	100857740	100862779
chr1	100862779	100864127
chr1	100864127	100865414
chr1	100865414	100866414
chr1	100958190	100960778
chr1	100960778	100965998
chr1	100965998	100969358
chr1	101068732	101072007
chr1	101072007	101077286
chr1	101077286	101087671
chr1	101168832	101172286
chr1	101172286	101175452
chr1	101175452	101180133
chr1	101194522	101204132
chr1	101204132	101208133
chr1	101208133	101209133
chr1	101209133	101215876
chr1	101215876	101218909
chr1	101218909	101224549
chr1	101224549	101231944
chr1	101231944	101251653
chr1	101251653	101256189
chr1	101256189	101257592
chr1	101257592	101261322
chr1	101261322	101265236
chr1	101265236	101266236
chr1	101266236	101267236
chr1	101267236	101268511
chr1	101268511	101281254
chr1	101281254	101284270
chr1	101284270	101290369
chr1	101290369	101293757
chr1	101293757	101297138
chr1	101297138	101309667
chr1	101309667	101310667
chr1	101310667	101311667
chr1	101311667	101312667
chr1	101312667	101315082
chr1	101315082	101320391
chr1	101320391	101323086
chr1	101323086	101325097
chr1	101325097	101329726
chr1	101352260	101355216
chr1	101355216	101358383
chr1	101358383	101361095
chr1	101361095	101367343
chr1	101367343	101371678
chr1	101371678	101376969
chr1	101377969	101383581
chr1	101383581	101387338
chr1	101387338	101393480
chr1	101393480	101395774
chr1	101395774	101397466
chr1	101397466	101398778
chr1	101398778	101402657
chr1	101590999	101595824
chr1	101595824	101598426
chr1	101598426	101604958
chr1	101604958	101606347
chr1	101606347	101614463
chr1	101614463	101619785
chr1	101802993	101809701
chr1	101809701	101813822
chr1	101813822	101816258
chr1	101841085	101842709
chr1	101842709	101845170
chr1	101845170	101849867
chr1	101849867	101851961
chr1	101851961	101853329
chr1	101853329	101855682
chr1	101855682	101861507
chr1	101861507	101863498
chr1	101863498	101868725
chr1	101868725	101871919
chr1	101871919	101872919
chr1	101872919	101874476
chr1	101874476	101877628
chr1	101877628	101882809
chr1	101882809	101888242
chr1	101888242	101893513
chr1	101893513	101898795
chr1	101898795	101900966
chr1	101900966	101905135
chr1	101905135	101906810
chr1	101906810	101907810
chr1	101907810	101909663
chr1	101909663	101910947
chr1	101910947	101913207
chr1	101913207	101918381
chr1	101918381	101921437
chr1	101921437	101922437
chr1	101922437	101924730
chr1	101924730	101926493
chr1	101926493	101942575
chr1	101942575	101944420
chr1	101944420	101955326
chr1	101955326	101962506
chr1	101962506	101968885
chr1	101968885	101972020
chr1	101972020	101977820
chr1	101977820	101978820
chr1	101978820	101986722
chr1	101986722	102003294
chr1	102153854	102164213
chr1	102164213	102170913
chr1	102170913	102177946
chr1	102177946	102180943
chr1	102544658	102548245
chr1	102548245	102552493
chr1	102552493	102556627
chr1	102556627	102560042
chr1	102560042	102561358
chr1	102693668	102708033
chr1	102708033	102709947
chr1	102709947	102710947
chr1	102710947	102720990
chr1	102720990	102722622
chr1	102722622	102733959
chr1	102733959	102734959
chr1	102734959	102736154
chr1	102736154	102737350
chr1	102737350	102740124
chr1	102740124	102741593
chr1	102741593	102746587
chr1	102746587	102748266
chr1	102748266	102761630
chr1	102761630	102762810
chr1	102762810	102763810
chr1	102763810	102764810
chr1	102764810	102769485
chr1	102769485	102771969
chr1	102771969	102772969
chr1	102772969	102773969
chr1	102773969	102775630
chr1	102775630	102781532
chr1	102781532	102783136
chr1	102783136	102784794
chr1	102784794	102785980
chr1	102785980	102786980
chr1	102793911	102809567
chr1	102809567	102813731
chr1	102813731	102815928
chr1	102815928	102816928
chr1	102816928	102818354
chr1	102820896	102824018
chr1	102824018	102826469
chr1	102826469	102833393
chr1	102876435	102878653
chr1	102878653	102885362
chr1	102885362	102896146
chr1	102921296	102924411
chr1	102924411	102925411
chr1	102925411	102926762
chr1	102926762	102930389
chr1	102931843	102932843
chr1	102932843	102933843
chr1	102933843	102935267
chr1	102965621	102971141
chr1	102971141	102972421
chr1	102972421	102973421
chr1	102998065	102999771
chr1	102999771	103000771
chr1	103000771	103001771
chr1	103001771	103003317
chr1	103180489	103183042
chr1	103183042	103184042
chr1	103184042	103185042
chr1	103185042	103186323
chr1	103186323	103195054
chr1	103195054	103197433
chr1	103197433	103202567
chr1	103202567	103203898
chr1	103203898	103208575
chr1	103208575	103210212
chr1	103210212	103214721
chr1	103214721	103221402
chr1	103221402	103227058
chr1	103228583	103236170
chr1	103236170	103240732
chr1	103240732	103242604
chr1	103322271	103333770
chr1	103333770	103338044
chr1	103338044	103344346
chr1	103344346	103354701
chr1	103464737	103468217
chr1	103468217	103469639
chr1	103469639	103482724
chr1	103482724	103487629
chr1	103522226	103533725
chr1	103533725	103538062
chr1	103538062	103543554
chr1	103666634	103668716
chr1	103668716	103673770
chr1	103673770	103678783
chr1	103678783	103682505
chr1	103816987	103831367
chr1	103831367	103835469
chr1	103835469	103837770
chr1	103837770	103842438
chr1	103842438	103844915
chr1	103844915	103850843
chr1	103850843	103854454
chr1	103854454	103863513
chr1	103966333	103972030
chr1	103972030	103973739
chr1	103973739	103978968
chr1	103978968	103982114
chr1	103982114	103985825
chr1	104096242	104100835
chr1	104100835	104102710
chr1	104102710	104107782
chr1	104107782	104110283
chr1	104110283	104111283
chr1	104111283	104112870
chr1	104112870	104116423
chr1	104116423	104117423
chr1	104117423	104118989
chr1	104118989	104119989
chr1	104119989	104122878
chr1	104122878	104124895
chr1	104124895	104126577
chr1	104126577	104133305
chr1	104133305	104141076
chr1	104141076	104142076
chr1	104142076	104144864
chr1	104144864	104147835
chr1	104147835	104152099
chr1	104152099	104158867
chr1	104158867	104161738
chr1	104161738	104163306
chr1	104163306	104165147
chr1	104165147	104168177
chr1	104168177	104169949
chr1	104169949	104170949
chr1	104170949	104173971
chr1	104173971	104175459
chr1	104175459	104184617
chr1	104184617	104192172
chr1	104192172	104195481
chr1	104195481	104199724
chr1	104199724	104204866
chr1	104204866	104207193
chr1	104207193	104208872
chr1	104208872	104210528
chr1	104210528	104214482
chr1	104214482	104215671
chr1	104215671	104218474
chr1	104218474	104225291
chr1	104225291	104230908
chr1	104230908	104231908
chr1	104231908	104234607
chr1	104234607	104238724
chr1	104238724	104245604
chr1	104245604	104247798
chr1	104247798	104249985
chr1	104249985	104253017
chr1	104253017	104254344
chr1	104254344	104256489
chr1	104256489	104258618
chr1	104258618	104260923
chr1	104260923	104268286
chr1	104268286	104274242
chr1	104274242	104276601
chr1	104276601	104278878
chr1	104278878	104279878
chr1	104279878	104282608
chr1	104282608	104284832
chr1	104284832	104287008
chr1	104287008	104288008
chr1	104288008	104291937
chr1	104291937	104294100
chr1	104294100	104298103
chr1	104298103	104299606
chr1	104299606	104301171
chr1	104301171	104308463
chr1	104308463	104309463
chr1	104309463	104314322
chr1	104314322	104323181
chr1	104323181	104328378
chr1	104328378	104329734
chr1	104329734	104332898
chr1	104332898	104335961
chr1	104335961	104344612
chr1	104344612	104347719
chr1	104347719	104349350
chr1	104349350	104352024
chr1	104352024	104354716
chr1	104354716	104356704
chr1	104356704	104359451
chr1	104359451	104369936
chr1	104369936	104377491
chr1	104377491	104378491
chr1	104378491	104380820
chr1	104380820	104383088
chr1	104383088	104386250
chr1	104386250	104393748
chr1	104393748	104394748
chr1	104394748	104398026
chr1	104398026	104400060
chr1	104400060	104403461
chr1	104403461	104405234
chr1	104405234	104406234
chr1	104406234	104408819
chr1	104408819	104411346
chr1	104411346	104420874
chr1	104420874	104424182
chr1	104424182	104426889
chr1	104426889	104433371
chr1	104433371	104435698
chr1	104435698	104437377
chr1	104437377	104439003
chr1	104439003	104442934
chr1	104442934	104444123
chr1	104444123	104446926
chr1	104446926	104453743
chr1	104453743	104457426
chr1	104457426	104460360
chr1	104460360	104463059
chr1	104463059	104467176
chr1	104467176	104473849
chr1	104473849	104476043
chr1	104476043	104477660
chr1	104477660	104481262
chr1	104481262	104482589
chr1	104482589	104484734
chr1	104484734	104485734
chr1	104485734	104488540
chr1	104488540	104493618
chr1	104493618	104502585
chr1	104502585	104504936
chr1	104504936	104507207
chr1	104507207	104508207
chr1	104508207	104510613
chr1	104510613	104512833
chr1	104512833	104515009
chr1	104515009	104516009
chr1	104516009	104519936
chr1	104519936	104522941
chr1	104522941	104526245
chr1	104526245	104528246
chr1	104528246	104530149
chr1	104530149	104535840
chr1	104535840	104537498
chr1	104537498	104541673
chr1	104541673	104547879
chr1	104547879	104553235
chr1	104553235	104565794
chr1	104565794	104570745
chr1	104570745	104573236
chr1	104638426	104643562
chr1	104643562	104644902
chr1	104644902	104646866
chr1	104668413	104670742
chr1	104670742	104678980
chr1	104678980	104680177
chr1	104680177	104681510
chr1	104681510	104682871
chr1	104682871	104685944
chr1	104685944	104688336
chr1	104688336	104690837
chr1	104690837	104691837
chr1	104691837	104694097
chr1	104694097	104695959
chr1	104695959	104698369
chr1	104698369	104699916
chr1	104699916	104701288
chr1	104701288	104703900
chr1	104703900	104706446
chr1	104706446	104707446
chr1	104707446	104713363
chr1	104873272	104876123
chr1	104876123	104878045
chr1	104878045	104881276
chr1	104881276	104883903
chr1	104997748	105000231
chr1	105000231	105005647
chr1	105005647	105013503
chr1	105028241	105031604
chr1	105031604	105051546
chr1	105051546	105053084
chr1	105053084	105054669
chr1	105054669	105055669
chr1	105055669	105057174
chr1	105066243	105069729
chr1	105069729	105076076
chr1	105076076	105082559
chr1	105082559	105090680
chr1	105092275	105094396
chr1	105094396	105095641
chr1	105095641	105100451
chr1	105101875	105106516
chr1	105106516	105116733
chr1	105116733	105119252
chr1	105153910	105158895
chr1	105158895	105160977
chr1	105160977	105171945
chr1	105220497	105227351
chr1	105227351	105232089
chr1	105232089	105235191
chr1	105235191	105236191
chr1	105236191	105237191
chr1	105237191	105242910
chr1	105275590	105281119
chr1	105281119	105282308
chr1	105282308	105283308
chr1	105283308	105286301
chr1	105286301	105295888
chr1	105404987	105409741
chr1	105409741	105412531
chr1	105412531	105431934
chr1	105431934	105438815
chr1	105438815	105444955
chr1	105444955	105445955
chr1	105458965	105459965
chr1	105459965	105460965
chr1	105460965	105461965
chr1	105535658	105542557
chr1	105542557	105546172
chr1	105546172	105551258
chr1	105551258	105552453
chr1	105645777	105649116
chr1	105649116	105651359
chr1	105651359	105654603
chr1	105689268	105693527
chr1	105693527	105697749
chr1	105697749	105703239
chr1	105731729	105738417
chr1	105738417	105747846
chr1	105747846	105748846
chr1	105962196	105964981
chr1	105964981	105965981
chr1	105965981	105970219
chr1	105970219	105975956
chr1	105975956	105981191
chr1	105989162	105990370
chr1	105990370	105992226
chr1	105992226	105993226
chr1	106002521	106004356
chr1	106004356	106005356
chr1	106005356	106006898
chr1	106006898	106008403
chr1	106008403	106009597
chr1	106009597	106010597
chr1	106010597	106012533
chr1	106012533	106013533
chr1	106013533	106017241
chr1	106017241	106019731
chr1	106019731	106020731
chr1	106020731	106022473
chr1	106022473	106023778
chr1	106023778	106025171
chr1	106025171	106026919
chr1	106026919	106028525
chr1	106028525	106029525
chr1	106048382	106049382
chr1	106049382	106050382
chr1	106050382	106051714
chr1	106460644	106469222
chr1	106469222	106478125
chr1	106478125	106490941
chr1	106490941	106501428
chr1	106501428	106509296
chr1	106565522	106575201
chr1	106575201	106581816
chr1	106581816	106584904
chr1	107416480	107417772
chr1	107417772	107418772
chr1	107418772	107419772
chr1	107419772	107420772
chr1	107497234	107500908
chr1	107500908	107510907
chr1	107510907	107515510
chr1	107712445	107720768
chr1	107720768	107729974
chr1	107729974	107733514
chr1	107860543	107863736
chr1	107863736	107867841
chr1	107867841	107869232
chr1	107869232	107871878
chr1	107979187	107984818
chr1	107984818	107992915
chr1	107992915	107996445
chr1	107996445	108003684
chr1	108003684	108005203
chr1	108005203	108006898
chr1	108006898	108009532
chr1	108009532	108011580
chr1	108011580	108013307
chr1	108013307	108014307
chr1	108014307	108015307
chr1	108015307	108016307
chr1	108016307	108019682
chr1	108019682	108020682
chr1	108020682	108022205
chr1	108022205	108024528
chr1	108024528	108040794
chr1	108040794	108041794
chr1	108041794	108043792
chr1	108043792	108046493
chr1	108046493	108049083
chr1	108049083	108050083
chr1	108050083	108051083
chr1	108051083	108054439
chr1	108054439	108055962
chr1	108055962	108057162
chr1	108057162	108070317
chr1	108070317	108078824
chr1	108078824	108080961
chr1	108164749	108168160
chr1	108168160	108171394
chr1	108171394	108180276
chr1	108261188	108267618
chr1	108267618	108268808
chr1	108268808	108270701
chr1	108462214	108465114
chr1	108465114	108473300
chr1	108473300	108477155
chr1	108750588	108755428
chr1	108755428	108757946
chr1	108757946	108759920
chr1	108759920	108762775
chr1	108820674	108825294
chr1	108825294	108832379
chr1	108832379	108835871
chr1	108835871	108847230
chr1	108847230	108852350
chr1	108890346	108893205
chr1	108893205	108894205
chr1	108894205	108895495
chr1	109105123	109117615
chr1	109117615	109129548
chr1	109129548	109139322
chr1	109295414	109312191
chr1	109312191	109317271
chr1	109317271	109327648
chr1	109327648	109330327
chr1	109330327	109331997
chr1	109331997	109332997
chr1	109343238	109344429
chr1	109344429	109345608
chr1	109345608	109347190
chr1	109347190	109350627
chr1	109370144	109383670
chr1	109383670	109387538
chr1	109387538	109390155
chr1	109390155	109400687
chr1	109400687	109403068
chr1	109403068	109404318
chr1	109408937	109417175
chr1	109417175	109427836
chr1	109427836	109432091
chr1	109799690	109804122
chr1	109804122	109807742
chr1	109807742	109811527
chr1	109845668	109848032
chr1	109848032	109853623
chr1	109853623	109857655
chr1	110677027	110685106
chr1	110685106	110690621
chr1	110690621	110695132
chr1	110717441	110723902
chr1	110723902	110727369
chr1	110727369	110735788
chr1	110735788	110741054
chr1	110741054	110749054
chr1	110766877	110773456
chr1	110773456	110781270
chr1	110781270	110789666
chr1	110890835	110897755
chr1	110897755	110909315
chr1	110909315	110915304
chr1	110929480	110937499
chr1	110937499	110947833
chr1	110947833	110956798
chr1	111040182	111058744
chr1	111058744	111060781
chr1	111060781	111061781
chr1	111061781	111071197
chr1	111350859	111358852
chr1	111358852	111365617
chr1	111365617	111375566
chr1	111375566	111377807
chr1	111650378	111657347
chr1	111657347	111664849
chr1	111664849	111681092
chr1	111696003	111698441
chr1	111698441	111700150
chr1	111700150	111704467
chr1	111704467	111712505
chr1	111712505	111713805
chr1	111713805	111716002
chr1	111716002	111726218
chr1	111728218	111729398
chr1	111729398	111737457
chr1	111737457	111743647
chr1	111743647	111744921
chr1	111744921	111746863
chr1	111746863	111748161
chr1	111748161	111749502
chr1	111749502	111752583
chr1	111756216	111761504
chr1	111761504	111767627
chr1	111767627	111769081
chr1	111769081	111771096
chr1	111771096	111772396
chr1	111772396	111776321
chr1	111779986	111780986
chr1	111780986	111789021
chr1	111789021	111791228
chr1	111791228	111792228
chr1	111792228	111794204
chr1	111794204	111797584
chr1	111797584	111799488
chr1	111799488	111800488
chr1	111800488	111806302
chr1	111806302	111810626
chr1	111810626	111811626
chr1	111811626	111813999
chr1	111813999	111814999
chr1	111814999	111816562
chr1	111816562	111820579
chr1	111820579	111826298
chr1	111826298	111827965
chr1	111827965	111831473
chr1	111831473	111833076
chr1	111833076	111834076
chr1	111834076	111848247
chr1	111848247	111852318
chr1	111852318	111853318
chr1	111853318	111858163
chr1	111859934	111862954
chr1	111862954	111874363
chr1	111874363	111879430
chr1	111879430	111882959
chr1	111882959	111884168
chr1	111884168	111885168
chr1	111885168	111887493
chr1	111900388	111901388
chr1	111901388	111903378
chr1	111903378	111904378
chr1	111904378	111906333
chr1	111906333	111907709
chr1	111907709	111909046
chr1	111909046	111910046
chr1	112150832	112156524
chr1	112156524	112160216
chr1	112160216	112163764
chr1	112163764	112165142
chr1	112165142	112173952
chr1	112229174	112234336
chr1	112234336	112238832
chr1	112238832	112246921
chr1	112459883	112461864
chr1	112461864	112463676
chr1	112463676	112464676
chr1	112464676	112466978
chr1	112466978	112469445
chr1	112474651	112476010
chr1	112476010	112479882
chr1	112479882	112480882
chr1	112481882	112483503
chr1	112483503	112486874
chr1	112486874	112488523
chr1	112488523	112489824
chr1	112489824	112492047
chr1	112492047	112493047
chr1	112493047	112494376
chr1	112494376	112495376
chr1	112495376	112497536
chr1	112497536	112499881
chr1	112501254	112505883
chr1	112505883	112509659
chr1	112509659	112511310
chr1	112511310	112513299
chr1	112513299	112514975
chr1	112514975	112517020
chr1	112517020	112518960
chr1	112518960	112523850
chr1	112523850	112529036
chr1	112529036	112531057
chr1	112531057	112532965
chr1	112532965	112534864
chr1	112534864	112536272
chr1	112536272	112549924
chr1	112549924	112558776
chr1	112558776	112560742
chr1	112560742	112564802
chr1	112564802	112568359
chr1	112568359	112571102
chr1	112782297	112789899
chr1	112789899	112791959
chr1	112791959	112794153
chr1	112794153	112802516
chr1	112885603	112888350
chr1	112888350	112896987
chr1	112896987	112898852
chr1	112898852	112900219
chr1	112901219	112902219
chr1	112902219	112904096
chr1	112904096	112905610
chr1	112905610	112906610
chr1	112922372	112926890
chr1	112926890	112932787
chr1	112932787	112933787
chr1	112933787	112935553
chr1	112935553	112936553
chr1	112936553	112937553
chr1	112938553	112941444
chr1	112941444	112942806
chr1	112942806	112946007
chr1	112946007	112957551
chr1	112957551	112965148
chr1	113078248	113079432
chr1	113079432	113080432
chr1	113080432	113081833
chr1	113317970	113322583
chr1	113322583	113329247
chr1	113329247	113336340
chr1	113336340	113339882
chr1	113688782	113690734
chr1	113690734	113698577
chr1	113698577	113711010
chr1	113920358	113925184
chr1	113925184	113938733
chr1	113938733	113941237
chr1	113941237	113949587
chr1	113949587	113954403
chr1	114309384	114310981
chr1	114310981	114311981
chr1	114311981	114312981
chr1	114312981	114315257
chr1	114315257	114320994
chr1	114320994	114321994
chr1	114321994	114322994
chr1	114322994	114324551
chr1	114324551	114339025
chr1	114474703	114477107
chr1	114477107	114478107
chr1	114478107	114492174
chr1	115116035	115124048
chr1	115124048	115129019
chr1	115129019	115138812
chr1	115168592	115178056
chr1	115178056	115182760
chr1	115182760	115184007
chr1	115477607	115494240
chr1	115494240	115501330
chr1	115501330	115513574
chr1	115513574	115535776
chr1	115535776	115546921
chr1	115724288	115742540
chr1	115742540	115746625
chr1	115746625	115753421
chr1	116023633	116033958
chr1	116033958	116040171
chr1	116040171	116048296
chr1	116281085	116303501
chr1	116303501	116319939
chr1	116319939	116332187
chr1	116413299	116421947
chr1	116421947	116426187
chr1	116426187	116439114
chr1	116440971	116453148
chr1	116453148	116458948
chr1	116458948	116460739
chr1	116460739	116467713
chr1	116738990	116741271
chr1	116741271	116749548
chr1	116749548	116756055
chr1	116948603	116956769
chr1	116956769	116961524
chr1	116961524	116965656
chr1	117001873	117006354
chr1	117006354	117012318
chr1	117012318	117013318
chr1	117013318	117017518
chr1	117017518	117035513
chr1	117038815	117039815
chr1	117039815	117052208
chr1	117052208	117054987
chr1	117887652	117908169
chr1	117908169	117911078
chr1	117911078	117917070
chr1	117917070	117921892
chr1	117921892	117922892
chr1	121759953	121762339
chr1	121762339	121763339
chr1	121763339	121764339
chr1	121764339	121765663
chr1	121765663	121766663
chr1	121767663	121768663
chr1	121768663	121769663
chr1	121769663	121771082
chr1	121814463	121817358
chr1	121817358	121821322
chr1	121821322	121823514
chr1	121823514	121825229
chr1	121825229	121826960
chr1	121826960	121828137
chr1	121828137	121829137
chr1	121829137	121830137
chr1	121830137	121836470
chr1	121836470	121837470
chr1	121837470	121838777
chr1	121838777	121840123
chr1	121840123	121842188
chr1	121842188	121849701
chr1	122039325	122042115
chr1	122042115	122043988
chr1	122043988	122046343
chr1	122069561	122074199
chr1	122074199	122081310
chr1	122081310	122083192
chr1	122655236	122668095
chr1	122668095	122672543
chr1	122672543	122674879
chr2	16788	22273
chr2	22273	23987
chr2	23987	24987
chr2	24987	26596
chr2	33668	43910
chr2	43910	45317
chr2	45317	46317
chr2	46317	54289
chr2	382212	383212
chr2	383212	384212
chr2	384212	398641
chr2	1842834	1850473
chr2	1850473	1851680
chr2	1851680	1852680
chr2	1852680	1867599
chr2	3347581	3352720
chr2	3352720	3355590
chr2	3355590	3363386
chr2	3788430	3804332
chr2	3804332	3830758
chr2	3830758	3832038
chr2	3832038	3839667
chr2	3839667	3856998
chr2	3856998	3859497
chr2	3859497	3860714
chr2	3860714	3864501
chr2	3864501	3899020
chr2	3899020	3914194
chr2	3914194	3917692
chr2	3917692	3943037
chr2	3943037	3949641
chr2	3949641	3959763
chr2	3959763	3972411
chr2	3972411	4011819
chr2	4011819	4031591
chr2	4031591	4042964
chr2	4042964	4044945
chr2	4044945	4046158
chr2	4046158	4047590
chr2	4047590	4053989
chr2	4053989	4071386
chr2	4071386	4084474
chr2	4084474	4095083
chr2	4095083	4098977
chr2	4098977	4108100
chr2	4108100	4112247
chr2	4112247	4124440
chr2	4124440	4126192
chr2	4126192	4129412
chr2	4129412	4133968
chr2	4133968	4137626
chr2	4137626	4138975
chr2	4138975	4163453
chr2	4163453	4174135
chr2	4174135	4186808
chr2	4186808	4196098
chr2	4196098	4197720
chr2	4197720	4199033
chr2	4199033	4200033
chr2	4200033	4201033
chr2	4201033	4208858
chr2	4208858	4210556
chr2	4210556	4216169
chr2	4216169	4219556
[truncated: 44,565 more rows]
