# Supplementary material for: Copy number variation underlies complex phenotypes in domestic dog breeds and other canids
Source: Genome Res. 2021 May;31(5):762–74. doi: 10.1101/gr.266049.120 (PMC8092016; doi:10.1101/gr.266049.120)
Supplement: Supplemental Material [file supp_gr.266049.120_Supplemental_Data.zip › Supplemental Data/Supplemental_Data_S4_DIFFERENTIATED-REGIONS.txt]

chr1:31682081-31683572	TibetanMastiff_Terriers2	TibetanMastiff_Poodles	TibetanMastiff_AncientSighthounds	EuropeanSighthound_TibetanMastiff	MountainDogs_TibetanMastiff	Toy_TibetanMastiff	Herders1_TibetanMastiff
chr1:42915430-42916430	EuropeanSighthound_Herders2	MountainDogs_Herders2	Scenthounds_EuropeanSighthound	Scenthounds_MountainDogs	Shepherds_Spaniels	Shepherds_EuropeanSighthound	Shepherds_MountainDogs
chr2:14479340-14482713	Retrievers_LargeMastiff	Retrievers_Terriers1	Retrievers_Terriers2	Retrievers_Herders2	Poodles_Retrievers	AncientSighthounds_Retrievers	ArcticSpitz_Retrievers	MountainDogs_Retrievers	MarketDogs_Retrievers	Pointers_Retrievers	Herders1_Retrievers
chr2:74113878-74115731	Shepherds_Terriers1	Shepherds_Spaniels	Shepherds_Poodles	Shepherds_MarketDogs	Shepherds_Pointers	Shepherds_Toy	Shepherds_Herders1
chr2:74115731-74116959	Herders1_MarketDogs	Shepherds_LargeMastiff	Shepherds_Terriers1	Shepherds_Spaniels	Shepherds_Poodles	Shepherds_AncientSighthounds	Shepherds_ArcticSpitz	Shepherds_TibetanMastiff	Shepherds_MountainDogs	Shepherds_MarketDogs	Shepherds_Pointers	Shepherds_Scenthounds
chr3:58617728-58629739	TibetanMastiff_LargeMastiff	TibetanMastiff_Terriers1	TibetanMastiff_Terriers2	TibetanMastiff_Retrievers	MountainDogs_TibetanMastiff	MarketDogs_TibetanMastiff	Herders1_TibetanMastiff
chr3:75978980-75983425	MountainDogs_Retrievers	MountainDogs_EuropeanSighthound	Pointers_Retrievers	Pointers_EuropeanSighthound	Scenthounds_Retrievers	Scenthounds_Poodles	Scenthounds_EuropeanSighthound	Shepherds_Scenthounds
chr4:84638346-84639346	Pointers_LargeMastiff	Pointers_Herders2	Pointers_Retrievers	Pointers_Spaniels	Pointers_EuropeanSighthound	Scenthounds_Pointers	Toy_Pointers	Shepherds_Pointers
chr5:47660245-47662296	Scenthounds_Terriers2	Scenthounds_Herders2	Scenthounds_Spaniels	Scenthounds_ArcticSpitz	Scenthounds_EuropeanSighthound	Scenthounds_MountainDogs	Scenthounds_MarketDogs	Toy_Scenthounds	Shepherds_Scenthounds
chr7:24874718-24877057	TibetanMastiff_Terriers1	TibetanMastiff_Terriers2	TibetanMastiff_Herders2	TibetanMastiff_Spaniels	TibetanMastiff_Poodles	TibetanMastiff_AncientSighthounds	EuropeanSighthound_TibetanMastiff	MountainDogs_TibetanMastiff	MarketDogs_TibetanMastiff	Pointers_TibetanMastiff	Scenthounds_TibetanMastiff	Herders1_TibetanMastiff	Shepherds_TibetanMastiff
chr7:24877057-24878254	TibetanMastiff_Terriers1	TibetanMastiff_Terriers2	TibetanMastiff_Spaniels	TibetanMastiff_AncientSighthounds	EuropeanSighthound_TibetanMastiff	MountainDogs_TibetanMastiff	MarketDogs_TibetanMastiff	Pointers_TibetanMastiff	Scenthounds_TibetanMastiff	Shepherds_TibetanMastiff
chr7:24878254-24879432	TibetanMastiff_Terriers1	TibetanMastiff_Terriers2	TibetanMastiff_Spaniels	TibetanMastiff_Poodles	EuropeanSighthound_TibetanMastiff	MountainDogs_TibetanMastiff	MarketDogs_TibetanMastiff	Scenthounds_TibetanMastiff
chr7:24879432-24880923	TibetanMastiff_Terriers1	TibetanMastiff_Terriers2	TibetanMastiff_Spaniels	TibetanMastiff_Poodles	TibetanMastiff_AncientSighthounds	EuropeanSighthound_TibetanMastiff	MountainDogs_TibetanMastiff	MarketDogs_TibetanMastiff	Pointers_TibetanMastiff	Scenthounds_TibetanMastiff	Toy_TibetanMastiff
chr9:47283432-47284432	EuropeanSighthound_AncientSighthounds	Shepherds_Terriers1	Shepherds_Herders2	Shepherds_Spaniels	Shepherds_Poodles	Shepherds_AncientSighthounds	Shepherds_ArcticSpitz	Shepherds_MountainDogs	Shepherds_Scenthounds	Shepherds_Toy
chr11:9731837-9733554	Terriers1_LargeMastiff	Spaniels_LargeMastiff	Spaniels_Herders2	Poodles_Spaniels	ArcticSpitz_Spaniels	TibetanMastiff_Spaniels	EuropeanSighthound_Spaniels	MarketDogs_Spaniels	Scenthounds_Spaniels	Shepherds_Spaniels
chr11:9733554-9736315	Spaniels_LargeMastiff	Spaniels_Herders2	Poodles_Spaniels	ArcticSpitz_Spaniels	TibetanMastiff_Spaniels	EuropeanSighthound_Spaniels	MarketDogs_Spaniels	Pointers_Spaniels	Scenthounds_Spaniels	Shepherds_Spaniels
chr11:10798698-10800417	Terriers1_LargeMastiff	Spaniels_LargeMastiff	Spaniels_Herders2	Poodles_Spaniels	ArcticSpitz_Spaniels	TibetanMastiff_Spaniels	EuropeanSighthound_Spaniels	MarketDogs_Spaniels	Shepherds_Spaniels
chr12:55818759-55821686	Terriers1_LargeMastiff	Terriers2_Terriers1	Retrievers_Terriers1	Spaniels_Terriers1	Poodles_Terriers1	EuropeanSighthound_LargeMastiff	MarketDogs_Terriers1	Herders1_LargeMastiff
chr13:59513440-59516500	MountainDogs_Retrievers	MountainDogs_TibetanMastiff	MountainDogs_EuropeanSighthound	MarketDogs_MountainDogs	Scenthounds_EuropeanSighthound	Scenthounds_MarketDogs	Herders1_EuropeanSighthound	Herders1_MarketDogs
chr13:60982332-60987176	Scenthounds_LargeMastiff	Scenthounds_Terriers1	Scenthounds_Terriers2	Scenthounds_Herders2	Scenthounds_Spaniels	Scenthounds_ArcticSpitz	Scenthounds_MountainDogs	Scenthounds_MarketDogs	Toy_Scenthounds	Shepherds_Scenthounds
chr13:60987176-60989681	Scenthounds_LargeMastiff	Scenthounds_Terriers1	Scenthounds_Terriers2	Scenthounds_Herders2	Scenthounds_Spaniels	Scenthounds_ArcticSpitz	Scenthounds_EuropeanSighthound	Scenthounds_MountainDogs	Scenthounds_MarketDogs	Toy_Scenthounds	Shepherds_Scenthounds
chr13:60989681-60991127	Scenthounds_Terriers1	Scenthounds_Terriers2	Scenthounds_Herders2	Scenthounds_Spaniels	Scenthounds_ArcticSpitz	Scenthounds_EuropeanSighthound	Scenthounds_MountainDogs	Scenthounds_MarketDogs	Toy_Scenthounds	Shepherds_Scenthounds
chr13:60991127-61000050	Scenthounds_Terriers1	Scenthounds_Terriers2	Scenthounds_Herders2	Scenthounds_Spaniels	Scenthounds_ArcticSpitz	Scenthounds_EuropeanSighthound	Scenthounds_MountainDogs	Scenthounds_MarketDogs	Toy_Scenthounds	Shepherds_Scenthounds
chr13:62051898-62054056	Shepherds_LargeMastiff	Shepherds_Terriers1	Shepherds_Herders2	Shepherds_Retrievers	Shepherds_Spaniels	Shepherds_Poodles	Shepherds_ArcticSpitz	Shepherds_MarketDogs	Shepherds_Pointers	Shepherds_Scenthounds	Shepherds_Toy	Shepherds_Herders1
chr13:62054056-62058104	Shepherds_LargeMastiff	Shepherds_Terriers1	Shepherds_Terriers2	Shepherds_Herders2	Shepherds_Spaniels	Shepherds_Poodles	Shepherds_ArcticSpitz	Shepherds_MarketDogs	Shepherds_Pointers	Shepherds_Scenthounds	Shepherds_Toy	Shepherds_Herders1
chr15:24642602-24643912	Spaniels_LargeMastiff	Spaniels_Herders2	Poodles_Spaniels	Toy_Spaniels	Herders1_Herders2	Shepherds_Spaniels	Shepherds_Herders1
chr15:29817379-29822201	ArcticSpitz_Terriers1	ArcticSpitz_Spaniels	EuropeanSighthound_Terriers1	EuropeanSighthound_Terriers2	EuropeanSighthound_Spaniels	MountainDogs_Terriers1	MountainDogs_Spaniels	MarketDogs_ArcticSpitz	MarketDogs_EuropeanSighthound	MarketDogs_MountainDogs	Pointers_ArcticSpitz	Pointers_EuropeanSighthound	Pointers_MountainDogs	Scenthounds_Spaniels	Scenthounds_MarketDogs	Herders1_Terriers1	Herders1_Spaniels	Herders1_MarketDogs	Herders1_Pointers
chr15:29822201-29823201	ArcticSpitz_LargeMastiff	ArcticSpitz_Terriers1	ArcticSpitz_Terriers2	ArcticSpitz_Retrievers	ArcticSpitz_Spaniels	ArcticSpitz_Poodles	EuropeanSighthound_Terriers1	EuropeanSighthound_Terriers2	EuropeanSighthound_Retrievers	EuropeanSighthound_Spaniels	MountainDogs_Terriers1	MountainDogs_Spaniels	MarketDogs_ArcticSpitz	MarketDogs_EuropeanSighthound	MarketDogs_MountainDogs	Pointers_ArcticSpitz	Pointers_EuropeanSighthound	Pointers_MountainDogs	Toy_ArcticSpitz	Herders1_Terriers1	Herders1_Spaniels	Herders1_MarketDogs	Herders1_Pointers	Shepherds_ArcticSpitz
chr15:29823201-29824819	ArcticSpitz_LargeMastiff	ArcticSpitz_Terriers1	ArcticSpitz_Terriers2	ArcticSpitz_Spaniels	ArcticSpitz_Poodles	EuropeanSighthound_Terriers1	EuropeanSighthound_Terriers2	EuropeanSighthound_Spaniels	MountainDogs_Terriers1	MountainDogs_Spaniels	MountainDogs_ArcticSpitz	MarketDogs_ArcticSpitz	MarketDogs_EuropeanSighthound	MarketDogs_MountainDogs	Pointers_ArcticSpitz	Pointers_EuropeanSighthound	Pointers_MountainDogs	Toy_ArcticSpitz	Herders1_Terriers1	Herders1_Spaniels	Herders1_MarketDogs	Herders1_Pointers	Shepherds_ArcticSpitz
chr15:29824819-29826158	ArcticSpitz_LargeMastiff	ArcticSpitz_Terriers1	ArcticSpitz_Terriers2	ArcticSpitz_Retrievers	ArcticSpitz_Spaniels	ArcticSpitz_Poodles	EuropeanSighthound_Terriers1	EuropeanSighthound_Spaniels	MountainDogs_Terriers1	MountainDogs_Spaniels	MarketDogs_ArcticSpitz	MarketDogs_EuropeanSighthound	MarketDogs_MountainDogs	Pointers_ArcticSpitz	Pointers_EuropeanSighthound	Pointers_MountainDogs	Scenthounds_Spaniels	Toy_Spaniels	Toy_ArcticSpitz	Herders1_Terriers1	Herders1_Spaniels	Herders1_MarketDogs	Herders1_Pointers
chr15:29826158-29827850	ArcticSpitz_LargeMastiff	ArcticSpitz_Terriers1	ArcticSpitz_Terriers2	ArcticSpitz_Retrievers	ArcticSpitz_Spaniels	ArcticSpitz_Poodles	EuropeanSighthound_Terriers1	EuropeanSighthound_Terriers2	EuropeanSighthound_Retrievers	EuropeanSighthound_Spaniels	MountainDogs_Terriers1	MountainDogs_Spaniels	MountainDogs_ArcticSpitz	MarketDogs_ArcticSpitz	MarketDogs_EuropeanSighthound	MarketDogs_MountainDogs	Pointers_ArcticSpitz	Pointers_EuropeanSighthound	Pointers_MountainDogs	Scenthounds_Spaniels	Scenthounds_MarketDogs	Toy_Spaniels	Toy_ArcticSpitz	Herders1_Terriers1	Herders1_Spaniels	Herders1_MarketDogs	Herders1_Pointers	Shepherds_ArcticSpitz
chr15:29827850-29828850	ArcticSpitz_LargeMastiff	ArcticSpitz_Terriers1	ArcticSpitz_Terriers2	ArcticSpitz_Retrievers	ArcticSpitz_Spaniels	ArcticSpitz_Poodles	EuropeanSighthound_Terriers1	EuropeanSighthound_Terriers2	EuropeanSighthound_Retrievers	EuropeanSighthound_Spaniels	MountainDogs_Terriers1	MountainDogs_Spaniels	MarketDogs_ArcticSpitz	MarketDogs_EuropeanSighthound	MarketDogs_MountainDogs	Pointers_ArcticSpitz	Pointers_EuropeanSighthound	Pointers_MountainDogs	Scenthounds_Pointers	Toy_ArcticSpitz	Herders1_Terriers1	Herders1_Spaniels	Herders1_MarketDogs	Herders1_Pointers	Shepherds_ArcticSpitz
chr15:29828850-29830476	ArcticSpitz_LargeMastiff	ArcticSpitz_Terriers1	ArcticSpitz_Terriers2	ArcticSpitz_Spaniels	ArcticSpitz_Poodles	EuropeanSighthound_Terriers1	EuropeanSighthound_Terriers2	EuropeanSighthound_Spaniels	MountainDogs_Terriers1	MountainDogs_Spaniels	MountainDogs_ArcticSpitz	MarketDogs_ArcticSpitz	MarketDogs_EuropeanSighthound	MarketDogs_MountainDogs	Pointers_ArcticSpitz	Pointers_EuropeanSighthound	Pointers_MountainDogs	Scenthounds_Spaniels	Scenthounds_MarketDogs	Scenthounds_Pointers	Toy_ArcticSpitz	Herders1_Terriers1	Herders1_Spaniels	Herders1_MarketDogs	Herders1_Pointers	Shepherds_ArcticSpitz
chr15:29830476-29831815	ArcticSpitz_LargeMastiff	ArcticSpitz_Terriers1	ArcticSpitz_Terriers2	ArcticSpitz_Spaniels	EuropeanSighthound_Terriers1	EuropeanSighthound_Spaniels	MountainDogs_Terriers1	MountainDogs_Spaniels	MarketDogs_ArcticSpitz	MarketDogs_EuropeanSighthound	MarketDogs_MountainDogs	Pointers_ArcticSpitz	Pointers_EuropeanSighthound	Pointers_MountainDogs	Scenthounds_Spaniels	Toy_Spaniels	Toy_ArcticSpitz	Herders1_Terriers1	Herders1_Spaniels	Herders1_MarketDogs	Herders1_Pointers
chr15:29831815-29839828	ArcticSpitz_LargeMastiff	ArcticSpitz_Terriers1	ArcticSpitz_Terriers2	ArcticSpitz_Retrievers	ArcticSpitz_Spaniels	ArcticSpitz_Poodles	EuropeanSighthound_Terriers1	EuropeanSighthound_Terriers2	EuropeanSighthound_Retrievers	EuropeanSighthound_Spaniels	MountainDogs_Terriers1	MountainDogs_Spaniels	MountainDogs_ArcticSpitz	MarketDogs_ArcticSpitz	MarketDogs_EuropeanSighthound	MarketDogs_MountainDogs	Pointers_ArcticSpitz	Pointers_EuropeanSighthound	Pointers_MountainDogs	Scenthounds_Spaniels	Scenthounds_MarketDogs	Scenthounds_Pointers	Toy_Spaniels	Toy_ArcticSpitz	Herders1_Terriers1	Herders1_Spaniels	Herders1_MarketDogs	Herders1_Pointers	Shepherds_ArcticSpitz
chr16:54963233-54964761	Terriers2_Terriers1	Herders2_Terriers1	Retrievers_Terriers2	Retrievers_Herders2	Scenthounds_Terriers1	Scenthounds_Retrievers	Herders1_Herders2
chr16:58981523-58987099	Spaniels_Terriers1	ArcticSpitz_Terriers1	MountainDogs_Terriers1	MarketDogs_Terriers1	Pointers_Terriers1	Scenthounds_Terriers1	Herders1_Terriers1
chr16:59000648-59001837	Terriers1_LargeMastiff	Spaniels_Terriers1	Poodles_Terriers1	ArcticSpitz_Terriers1	MountainDogs_Terriers1	MarketDogs_Terriers1	Pointers_Terriers1	Scenthounds_Terriers1	Herders1_Terriers1
chr16:59001837-59003961	Spaniels_Terriers1	Poodles_Terriers1	MountainDogs_Terriers1	MarketDogs_Terriers1	Pointers_Terriers1	Scenthounds_Terriers1	Herders1_Terriers1
chr16:59005390-59006712	Terriers1_LargeMastiff	Spaniels_Terriers1	Poodles_Terriers1	MountainDogs_Terriers1	MarketDogs_Terriers1	Pointers_Terriers1	Herders1_Terriers1
chr17:18488904-18490858	Herders2_LargeMastiff	MarketDogs_Herders2	MarketDogs_Retrievers	Pointers_LargeMastiff	Pointers_MarketDogs	Herders1_LargeMastiff	Herders1_MarketDogs
chr17:18490858-18492082	Herders2_LargeMastiff	MarketDogs_Herders2	MarketDogs_ArcticSpitz	Pointers_LargeMastiff	Pointers_MarketDogs	Herders1_LargeMastiff	Herders1_MarketDogs
chr17:61603843-61605431	Poodles_Terriers2	Poodles_Retrievers	Poodles_Spaniels	Toy_Poodles	Herders1_Retrievers	Herders1_Poodles	Herders1_MountainDogs
chr17:61613343-61614343	Poodles_Terriers2	Poodles_Retrievers	Poodles_Spaniels	Scenthounds_Poodles	Toy_Poodles	Toy_ArcticSpitz	Herders1_Retrievers	Herders1_Poodles	Herders1_ArcticSpitz	Herders1_MountainDogs	Herders1_MarketDogs
chr17:61615743-61617107	Poodles_Terriers2	Poodles_Retrievers	Poodles_Spaniels	Scenthounds_Poodles	Toy_Poodles	Toy_ArcticSpitz	Herders1_Poodles	Herders1_ArcticSpitz
chr17:61627194-61628378	Poodles_Terriers2	Poodles_Retrievers	Poodles_Spaniels	Toy_Poodles	Herders1_Retrievers	Herders1_Poodles	Herders1_MountainDogs
chr18:11329645-11330645	Herders2_LargeMastiff	Herders2_Terriers2	Scenthounds_LargeMastiff	Scenthounds_Terriers2	Scenthounds_Spaniels	Scenthounds_MarketDogs	Toy_Herders2	Toy_Scenthounds
chr18:11369602-11372593	Scenthounds_LargeMastiff	Scenthounds_Spaniels	Scenthounds_Poodles	Scenthounds_MarketDogs	Toy_Herders2	Toy_EuropeanSighthound	Toy_Scenthounds	Herders1_Scenthounds
chr18:11388680-11395502	Herders2_Terriers2	Scenthounds_Terriers2	Scenthounds_Spaniels	Toy_Herders2	Toy_ArcticSpitz	Toy_EuropeanSighthound	Toy_Scenthounds
chr18:11395502-11396502	EuropeanSighthound_LargeMastiff	Scenthounds_LargeMastiff	Scenthounds_Spaniels	Scenthounds_Poodles	Scenthounds_MarketDogs	Scenthounds_Pointers	Toy_EuropeanSighthound	Toy_Scenthounds
chr18:11415332-11416332	Scenthounds_LargeMastiff	Scenthounds_Terriers2	Scenthounds_Spaniels	Scenthounds_Poodles	Scenthounds_MarketDogs	Scenthounds_Pointers	Toy_Scenthounds	Herders1_Scenthounds
chr18:18459715-18461358	AncientSighthounds_Terriers1	AncientSighthounds_Terriers2	AncientSighthounds_Herders2	AncientSighthounds_Spaniels	ArcticSpitz_AncientSighthounds	TibetanMastiff_AncientSighthounds	MountainDogs_AncientSighthounds	Toy_AncientSighthounds	Herders1_AncientSighthounds	Shepherds_AncientSighthounds
chr18:40752449-40753914	ArcticSpitz_Terriers1	ArcticSpitz_Terriers2	ArcticSpitz_Retrievers	EuropeanSighthound_ArcticSpitz	MarketDogs_ArcticSpitz	Pointers_ArcticSpitz	Scenthounds_ArcticSpitz	Herders1_ArcticSpitz
chr18:40753914-40755154	AncientSighthounds_Retrievers	ArcticSpitz_Terriers2	ArcticSpitz_Herders2	ArcticSpitz_Retrievers	Pointers_AncientSighthounds	Pointers_ArcticSpitz	Herders1_ArcticSpitz
chr18:40756347-40757972	ArcticSpitz_Terriers1	ArcticSpitz_Terriers2	ArcticSpitz_Retrievers	Pointers_AncientSighthounds	Pointers_ArcticSpitz	Pointers_TibetanMastiff	Toy_Terriers2	Toy_Pointers	Herders1_ArcticSpitz
chr18:40757972-40759166	ArcticSpitz_Terriers1	ArcticSpitz_Terriers2	ArcticSpitz_Retrievers	ArcticSpitz_Poodles	MountainDogs_ArcticSpitz	Pointers_ArcticSpitz	Scenthounds_ArcticSpitz	Herders1_ArcticSpitz
chr18:40773349-40774770	AncientSighthounds_Retrievers	ArcticSpitz_Terriers1	ArcticSpitz_Terriers2	ArcticSpitz_Herders2	ArcticSpitz_Retrievers	MarketDogs_Retrievers	Pointers_AncientSighthounds	Pointers_ArcticSpitz	Scenthounds_ArcticSpitz	Toy_ArcticSpitz	Herders1_ArcticSpitz
chr18:40777165-40778811	ArcticSpitz_Terriers1	ArcticSpitz_Terriers2	ArcticSpitz_Herders2	ArcticSpitz_Retrievers	ArcticSpitz_Spaniels	ArcticSpitz_Poodles	Pointers_ArcticSpitz	Scenthounds_ArcticSpitz	Herders1_ArcticSpitz
chr18:48414440-48415710	Terriers2_Terriers1	Retrievers_Terriers1	Spaniels_Terriers2	Spaniels_Retrievers	AncientSighthounds_Terriers1	AncientSighthounds_Spaniels	ArcticSpitz_Terriers1	ArcticSpitz_Spaniels	TibetanMastiff_Terriers1	EuropeanSighthound_Terriers1	EuropeanSighthound_Spaniels	MarketDogs_Terriers1	MarketDogs_Spaniels	Pointers_Terriers1	Pointers_Spaniels	Shepherds_Terriers1
chr18:48415710-48416710	Retrievers_Terriers1	Spaniels_Retrievers	Poodles_Terriers1	Poodles_Spaniels	AncientSighthounds_Spaniels	ArcticSpitz_Terriers1	EuropeanSighthound_Spaniels	MarketDogs_Terriers1	MarketDogs_Spaniels	Pointers_Terriers1	Pointers_Spaniels	Scenthounds_Retrievers	Scenthounds_Poodles	Scenthounds_AncientSighthounds	Scenthounds_EuropeanSighthound	Scenthounds_MarketDogs	Scenthounds_Pointers	Herders1_Terriers1	Herders1_Spaniels
chr18:54602897-54604101	TibetanMastiff_Terriers1	TibetanMastiff_Terriers2	TibetanMastiff_Herders2	TibetanMastiff_Spaniels	TibetanMastiff_Poodles	EuropeanSighthound_TibetanMastiff	MarketDogs_TibetanMastiff	Pointers_TibetanMastiff	Toy_TibetanMastiff	Herders1_TibetanMastiff
chr21:28123925-28125681	TibetanMastiff_Spaniels	TibetanMastiff_Poodles	TibetanMastiff_ArcticSpitz	Pointers_TibetanMastiff	Scenthounds_TibetanMastiff	Toy_TibetanMastiff	Herders1_TibetanMastiff
chr21:28136033-28137653	TibetanMastiff_LargeMastiff	TibetanMastiff_Terriers1	TibetanMastiff_Terriers2	TibetanMastiff_Herders2	TibetanMastiff_Retrievers	TibetanMastiff_Spaniels	TibetanMastiff_Poodles	TibetanMastiff_ArcticSpitz	MountainDogs_TibetanMastiff	MarketDogs_TibetanMastiff	Pointers_TibetanMastiff	Scenthounds_TibetanMastiff	Toy_TibetanMastiff	Herders1_TibetanMastiff	Shepherds_TibetanMastiff
chr21:28138653-28139835	TibetanMastiff_LargeMastiff	TibetanMastiff_Terriers2	TibetanMastiff_Herders2	TibetanMastiff_Retrievers	TibetanMastiff_Spaniels	TibetanMastiff_Poodles	TibetanMastiff_ArcticSpitz	MountainDogs_AncientSighthounds	MountainDogs_TibetanMastiff	MarketDogs_AncientSighthounds	MarketDogs_TibetanMastiff	Pointers_AncientSighthounds	Pointers_TibetanMastiff	Scenthounds_AncientSighthounds	Scenthounds_TibetanMastiff	Toy_AncientSighthounds	Toy_TibetanMastiff	Herders1_AncientSighthounds	Herders1_TibetanMastiff	Shepherds_TibetanMastiff
chr21:28139835-28142573	AncientSighthounds_Retrievers	TibetanMastiff_Terriers2	TibetanMastiff_Retrievers	TibetanMastiff_Spaniels	TibetanMastiff_ArcticSpitz	MarketDogs_AncientSighthounds	MarketDogs_TibetanMastiff	Scenthounds_TibetanMastiff	Toy_TibetanMastiff	Herders1_TibetanMastiff
chr21:28142573-28143792	TibetanMastiff_LargeMastiff	TibetanMastiff_Terriers1	TibetanMastiff_Terriers2	TibetanMastiff_Herders2	TibetanMastiff_Retrievers	TibetanMastiff_Spaniels	TibetanMastiff_Poodles	TibetanMastiff_ArcticSpitz	MountainDogs_TibetanMastiff	MarketDogs_AncientSighthounds	MarketDogs_TibetanMastiff	Pointers_TibetanMastiff	Scenthounds_AncientSighthounds	Scenthounds_TibetanMastiff	Toy_TibetanMastiff	Herders1_TibetanMastiff	Shepherds_TibetanMastiff
chr21:28143792-28144792	AncientSighthounds_LargeMastiff	AncientSighthounds_Terriers2	AncientSighthounds_Retrievers	AncientSighthounds_Spaniels	AncientSighthounds_Poodles	MountainDogs_AncientSighthounds	MarketDogs_AncientSighthounds	Scenthounds_AncientSighthounds	Toy_AncientSighthounds
chr21:28144792-28145792	AncientSighthounds_Terriers2	AncientSighthounds_Retrievers	AncientSighthounds_Spaniels	AncientSighthounds_Poodles	ArcticSpitz_AncientSighthounds	TibetanMastiff_LargeMastiff	TibetanMastiff_Terriers1	TibetanMastiff_Terriers2	TibetanMastiff_Herders2	TibetanMastiff_Retrievers	TibetanMastiff_Spaniels	TibetanMastiff_Poodles	TibetanMastiff_ArcticSpitz	MountainDogs_AncientSighthounds	MountainDogs_TibetanMastiff	MarketDogs_AncientSighthounds	Pointers_AncientSighthounds	Pointers_TibetanMastiff	Scenthounds_AncientSighthounds	Scenthounds_TibetanMastiff	Toy_AncientSighthounds	Toy_TibetanMastiff	Herders1_AncientSighthounds	Herders1_TibetanMastiff	Shepherds_TibetanMastiff
chr21:28145792-28148001	AncientSighthounds_Retrievers	AncientSighthounds_Spaniels	TibetanMastiff_LargeMastiff	TibetanMastiff_Terriers1	TibetanMastiff_Terriers2	TibetanMastiff_Herders2	TibetanMastiff_Retrievers	TibetanMastiff_Spaniels	TibetanMastiff_Poodles	TibetanMastiff_ArcticSpitz	MountainDogs_TibetanMastiff	MarketDogs_AncientSighthounds	MarketDogs_TibetanMastiff	Pointers_TibetanMastiff	Scenthounds_AncientSighthounds	Scenthounds_TibetanMastiff	Toy_AncientSighthounds	Toy_TibetanMastiff	Herders1_TibetanMastiff	Shepherds_TibetanMastiff
chr21:28148001-28149001	AncientSighthounds_Spaniels	AncientSighthounds_Poodles	TibetanMastiff_LargeMastiff	TibetanMastiff_Terriers1	TibetanMastiff_Terriers2	TibetanMastiff_Retrievers	TibetanMastiff_Spaniels	TibetanMastiff_Poodles	TibetanMastiff_ArcticSpitz	MountainDogs_TibetanMastiff	MarketDogs_AncientSighthounds	MarketDogs_TibetanMastiff	Scenthounds_AncientSighthounds	Scenthounds_TibetanMastiff	Toy_AncientSighthounds	Toy_TibetanMastiff	Herders1_TibetanMastiff	Shepherds_TibetanMastiff
chr21:28149001-28150001	TibetanMastiff_Terriers2	TibetanMastiff_Retrievers	TibetanMastiff_Poodles	TibetanMastiff_ArcticSpitz	MarketDogs_AncientSighthounds	MarketDogs_TibetanMastiff	Scenthounds_AncientSighthounds	Scenthounds_TibetanMastiff	Toy_TibetanMastiff	Herders1_TibetanMastiff	Shepherds_TibetanMastiff
chr21:28150001-28151342	AncientSighthounds_LargeMastiff	AncientSighthounds_Terriers2	AncientSighthounds_Retrievers	AncientSighthounds_Spaniels	TibetanMastiff_LargeMastiff	TibetanMastiff_Terriers1	TibetanMastiff_Terriers2	TibetanMastiff_Herders2	TibetanMastiff_Retrievers	TibetanMastiff_Spaniels	TibetanMastiff_Poodles	TibetanMastiff_ArcticSpitz	EuropeanSighthound_TibetanMastiff	MountainDogs_AncientSighthounds	MountainDogs_TibetanMastiff	MarketDogs_AncientSighthounds	MarketDogs_TibetanMastiff	Pointers_AncientSighthounds	Pointers_TibetanMastiff	Scenthounds_AncientSighthounds	Scenthounds_TibetanMastiff	Toy_AncientSighthounds	Toy_TibetanMastiff	Herders1_AncientSighthounds	Herders1_TibetanMastiff	Shepherds_TibetanMastiff
chr21:28151342-28152342	TibetanMastiff_Terriers2	TibetanMastiff_Retrievers	TibetanMastiff_Spaniels	TibetanMastiff_Poodles	TibetanMastiff_ArcticSpitz	Scenthounds_TibetanMastiff	Toy_TibetanMastiff	Herders1_TibetanMastiff
chr21:28152342-28155133	AncientSighthounds_LargeMastiff	AncientSighthounds_Terriers2	AncientSighthounds_Retrievers	AncientSighthounds_Spaniels	AncientSighthounds_Poodles	TibetanMastiff_LargeMastiff	TibetanMastiff_Terriers1	TibetanMastiff_Terriers2	TibetanMastiff_Herders2	TibetanMastiff_Retrievers	TibetanMastiff_Spaniels	TibetanMastiff_Poodles	TibetanMastiff_ArcticSpitz	MountainDogs_AncientSighthounds	MountainDogs_TibetanMastiff	MarketDogs_AncientSighthounds	MarketDogs_TibetanMastiff	Pointers_TibetanMastiff	Scenthounds_AncientSighthounds	Scenthounds_TibetanMastiff	Toy_AncientSighthounds	Toy_TibetanMastiff	Herders1_AncientSighthounds	Herders1_TibetanMastiff	Shepherds_TibetanMastiff
chr21:28155133-28162219	TibetanMastiff_LargeMastiff	TibetanMastiff_Terriers1	TibetanMastiff_Terriers2	TibetanMastiff_Retrievers	TibetanMastiff_Spaniels	TibetanMastiff_Poodles	TibetanMastiff_ArcticSpitz	MountainDogs_TibetanMastiff	MarketDogs_AncientSighthounds	Scenthounds_AncientSighthounds	Scenthounds_TibetanMastiff	Toy_TibetanMastiff	Herders1_TibetanMastiff	Shepherds_TibetanMastiff
chr21:28163219-28165226	AncientSighthounds_Retrievers	TibetanMastiff_Terriers1	TibetanMastiff_Terriers2	TibetanMastiff_Retrievers	TibetanMastiff_Spaniels	TibetanMastiff_Poodles	TibetanMastiff_ArcticSpitz	MountainDogs_TibetanMastiff	MarketDogs_LargeMastiff	MarketDogs_Herders2	MarketDogs_Spaniels	MarketDogs_Poodles	MarketDogs_AncientSighthounds	MarketDogs_TibetanMastiff	Pointers_TibetanMastiff	Scenthounds_TibetanMastiff	Toy_TibetanMastiff	Herders1_TibetanMastiff	Shepherds_TibetanMastiff
chr21:28166226-28168204	TibetanMastiff_Terriers2	TibetanMastiff_Retrievers	TibetanMastiff_Spaniels	MountainDogs_TibetanMastiff	Scenthounds_TibetanMastiff	Toy_TibetanMastiff	Herders1_TibetanMastiff
chr21:28168204-28169755	TibetanMastiff_LargeMastiff	TibetanMastiff_Terriers1	TibetanMastiff_Terriers2	TibetanMastiff_Herders2	TibetanMastiff_Retrievers	TibetanMastiff_Spaniels	TibetanMastiff_Poodles	TibetanMastiff_ArcticSpitz	MountainDogs_TibetanMastiff	Pointers_TibetanMastiff	Scenthounds_TibetanMastiff	Toy_TibetanMastiff	Herders1_TibetanMastiff	Shepherds_TibetanMastiff
chr21:28384261-28391866	MountainDogs_AncientSighthounds	MountainDogs_ArcticSpitz	Pointers_MountainDogs	Herders1_AncientSighthounds	Herders1_ArcticSpitz	Herders1_TibetanMastiff	Herders1_Pointers
chr21:28394620-28395851	Pointers_Terriers1	Pointers_MountainDogs	Herders1_Spaniels	Herders1_Poodles	Herders1_AncientSighthounds	Herders1_TibetanMastiff	Herders1_Pointers	Shepherds_Herders1
chr21:31464957-31466248	ArcticSpitz_LargeMastiff	ArcticSpitz_Terriers1	ArcticSpitz_Terriers2	ArcticSpitz_Herders2	ArcticSpitz_Spaniels	ArcticSpitz_Poodles	EuropeanSighthound_ArcticSpitz	MountainDogs_ArcticSpitz	MarketDogs_ArcticSpitz	Scenthounds_ArcticSpitz	Toy_ArcticSpitz	Herders1_ArcticSpitz
chr21:31472704-31473704	ArcticSpitz_LargeMastiff	ArcticSpitz_Terriers1	MountainDogs_ArcticSpitz	MarketDogs_ArcticSpitz	Pointers_ArcticSpitz	Scenthounds_ArcticSpitz	Herders1_ArcticSpitz
chr21:31473704-31475908	ArcticSpitz_LargeMastiff	ArcticSpitz_Terriers1	ArcticSpitz_Terriers2	ArcticSpitz_Herders2	ArcticSpitz_Poodles	EuropeanSighthound_ArcticSpitz	MountainDogs_ArcticSpitz	MarketDogs_ArcticSpitz	Toy_ArcticSpitz	Herders1_ArcticSpitz
chr21:31475908-31477151	ArcticSpitz_LargeMastiff	EuropeanSighthound_ArcticSpitz	MountainDogs_ArcticSpitz	MarketDogs_ArcticSpitz	Scenthounds_ArcticSpitz	Toy_ArcticSpitz	Herders1_ArcticSpitz
chr23:15398333-15400331	Retrievers_LargeMastiff	Retrievers_Terriers1	Poodles_Retrievers	MountainDogs_Retrievers	MarketDogs_Retrievers	Pointers_Retrievers	Herders1_Retrievers
chr24:17008889-17009889	EuropeanSighthound_Terriers2	MountainDogs_Poodles	MountainDogs_ArcticSpitz	MountainDogs_EuropeanSighthound	Pointers_Retrievers	Pointers_Spaniels	Pointers_Poodles	Pointers_ArcticSpitz	Pointers_EuropeanSighthound	Pointers_MarketDogs
chr25:19744950-19746323	TibetanMastiff_LargeMastiff	TibetanMastiff_Terriers2	TibetanMastiff_Retrievers	TibetanMastiff_ArcticSpitz	Pointers_TibetanMastiff	Scenthounds_TibetanMastiff	Toy_TibetanMastiff
chr26:12739546-12745570	Spaniels_LargeMastiff	Spaniels_Retrievers	MarketDogs_Spaniels	Toy_LargeMastiff	Toy_Retrievers	Toy_AncientSighthounds	Toy_ArcticSpitz	Toy_TibetanMastiff	Toy_EuropeanSighthound	Toy_MarketDogs	Herders1_Spaniels	Herders1_Toy	Shepherds_Spaniels	Shepherds_Toy
chr26:12745570-12750443	Spaniels_LargeMastiff	Spaniels_Retrievers	AncientSighthounds_Spaniels	MarketDogs_Spaniels	Toy_LargeMastiff	Toy_Retrievers	Toy_AncientSighthounds	Toy_ArcticSpitz	Toy_TibetanMastiff	Toy_MarketDogs	Herders1_Spaniels	Herders1_Toy	Shepherds_Spaniels	Shepherds_Toy
chr26:12750443-12754676	Spaniels_LargeMastiff	Spaniels_Retrievers	AncientSighthounds_Spaniels	MarketDogs_Spaniels	Toy_LargeMastiff	Toy_Terriers1	Toy_Retrievers	Toy_AncientSighthounds	Toy_ArcticSpitz	Toy_TibetanMastiff	Toy_MarketDogs	Toy_Pointers	Herders1_Spaniels	Herders1_Toy	Shepherds_Spaniels	Shepherds_Toy
chr26:24355410-24356410	MarketDogs_EuropeanSighthound	Pointers_MarketDogs	Toy_Terriers1	Toy_AncientSighthounds	Toy_EuropeanSighthound	Herders1_MarketDogs	Herders1_Toy
chr26:25052938-25058417	ArcticSpitz_Spaniels	ArcticSpitz_Poodles	EuropeanSighthound_Terriers2	EuropeanSighthound_Retrievers	EuropeanSighthound_Spaniels	EuropeanSighthound_Poodles	EuropeanSighthound_TibetanMastiff	Pointers_ArcticSpitz	Pointers_EuropeanSighthound	Scenthounds_ArcticSpitz	Scenthounds_EuropeanSighthound
chr26:25059417-25060417	Spaniels_LargeMastiff	Poodles_LargeMastiff	Poodles_Herders2	MountainDogs_LargeMastiff	Pointers_LargeMastiff	Pointers_Herders2	Scenthounds_LargeMastiff	Scenthounds_Herders2	Herders1_Pointers	Herders1_Scenthounds
chr26:25248672-25249672	Spaniels_LargeMastiff	Poodles_LargeMastiff	ArcticSpitz_Poodles	EuropeanSighthound_Spaniels	EuropeanSighthound_Poodles	MarketDogs_Poodles	Herders1_Poodles
chr26:25576586-25577781	Herders2_Terriers2	Poodles_Herders2	AncientSighthounds_Herders2	EuropeanSighthound_Herders2	MarketDogs_Herders2	Pointers_Herders2	Scenthounds_Herders2	Shepherds_Herders2
chr26:25589023-25591757	Poodles_LargeMastiff	Pointers_LargeMastiff	Scenthounds_LargeMastiff	Scenthounds_ArcticSpitz	Scenthounds_EuropeanSighthound	Herders1_Poodles	Herders1_Scenthounds
chr26:26021094-26023220	ArcticSpitz_Terriers2	ArcticSpitz_Spaniels	ArcticSpitz_Poodles	EuropeanSighthound_Terriers2	EuropeanSighthound_Spaniels	EuropeanSighthound_Poodles	Pointers_ArcticSpitz	Pointers_EuropeanSighthound	Scenthounds_ArcticSpitz	Scenthounds_EuropeanSighthound	Shepherds_ArcticSpitz	Shepherds_EuropeanSighthound
chr26:26023220-26028293	ArcticSpitz_Retrievers	ArcticSpitz_Spaniels	EuropeanSighthound_Spaniels	Pointers_ArcticSpitz	Pointers_EuropeanSighthound	Scenthounds_ArcticSpitz	Scenthounds_EuropeanSighthound
chr26:26626779-26633528	ArcticSpitz_Retrievers	ArcticSpitz_Spaniels	EuropeanSighthound_Retrievers	EuropeanSighthound_Spaniels	MountainDogs_ArcticSpitz	Pointers_ArcticSpitz	Pointers_EuropeanSighthound	Scenthounds_ArcticSpitz	Scenthounds_EuropeanSighthound	Shepherds_ArcticSpitz
chr26:27624295-27625295	Herders2_Terriers1	Spaniels_Herders2	Poodles_Herders2	ArcticSpitz_Herders2	TibetanMastiff_Herders2	Scenthounds_Herders2	Herders1_Herders2
chr28:32261415-32262415	AncientSighthounds_LargeMastiff	AncientSighthounds_Terriers1	AncientSighthounds_Retrievers	AncientSighthounds_Spaniels	AncientSighthounds_Poodles	MountainDogs_AncientSighthounds	MarketDogs_AncientSighthounds	Scenthounds_AncientSighthounds	Herders1_AncientSighthounds
chr30:392428-394288	Spaniels_LargeMastiff	Spaniels_Terriers2	ArcticSpitz_Spaniels	MountainDogs_Spaniels	MarketDogs_Spaniels	Herders1_LargeMastiff	Herders1_Terriers2	Herders1_ArcticSpitz	Herders1_MountainDogs
chr30:37811599-37815867	Herders2_Terriers2	Shepherds_Herders2	Shepherds_Spaniels	Shepherds_Poodles	Shepherds_ArcticSpitz	Shepherds_Scenthounds	Shepherds_Herders1
chr32:25065690-25067458	TibetanMastiff_ArcticSpitz	EuropeanSighthound_TibetanMastiff	MountainDogs_ArcticSpitz	MountainDogs_EuropeanSighthound	Pointers_ArcticSpitz	Pointers_EuropeanSighthound	Pointers_MarketDogs	Scenthounds_ArcticSpitz	Scenthounds_EuropeanSighthound
chr37:24262287-24270820	Terriers1_LargeMastiff	Retrievers_Terriers1	ArcticSpitz_Terriers1	EuropeanSighthound_Terriers1	MarketDogs_Terriers1	Pointers_Terriers1	Scenthounds_Terriers1	Herders1_Terriers1
chr37:24272040-24273837	Terriers1_LargeMastiff	Retrievers_Terriers1	Spaniels_Terriers1	AncientSighthounds_Terriers1	TibetanMastiff_Terriers1	EuropeanSighthound_Terriers1	MarketDogs_Terriers1	Pointers_Terriers1	Scenthounds_Terriers1	Herders1_Terriers1	Shepherds_Terriers1
chr37:24278668-24282305	Terriers1_LargeMastiff	Retrievers_Terriers1	Retrievers_Terriers2	ArcticSpitz_Terriers1	EuropeanSighthound_Terriers1	MarketDogs_Terriers1	Pointers_Terriers1	Pointers_Terriers2	Scenthounds_Terriers1	Herders1_Terriers1	Shepherds_Terriers1
chr37:24284388-24287963	Terriers1_LargeMastiff	Retrievers_Terriers1	ArcticSpitz_Terriers1	EuropeanSighthound_Terriers1	MarketDogs_Terriers1	Pointers_Terriers1	Scenthounds_Terriers1	Herders1_Terriers1
chrUn_AAEX03021070:9156-10156	Retrievers_Terriers2	Poodles_Terriers2	Poodles_Herders2	AncientSighthounds_Herders2	MarketDogs_Retrievers	MarketDogs_Poodles	Shepherds_Poodles
chrUn_AAEX03021070:12632-16777	Poodles_Terriers2	Poodles_Herders2	AncientSighthounds_Herders2	MarketDogs_Retrievers	MarketDogs_Poodles	Shepherds_Retrievers	Shepherds_Poodles
chrUn_AAEX03023449:0-6449	MarketDogs_LargeMastiff	MarketDogs_AncientSighthounds	MarketDogs_EuropeanSighthound	Pointers_MarketDogs	Toy_Terriers1	Toy_AncientSighthounds	Toy_EuropeanSighthound
chrUn_AAEX03023883:0-7210	AncientSighthounds_Retrievers	ArcticSpitz_Terriers1	ArcticSpitz_Terriers2	ArcticSpitz_Herders2	ArcticSpitz_Retrievers	ArcticSpitz_Spaniels	ArcticSpitz_Poodles	EuropeanSighthound_ArcticSpitz	MarketDogs_ArcticSpitz	Pointers_AncientSighthounds	Pointers_ArcticSpitz	Scenthounds_ArcticSpitz	Herders1_ArcticSpitz
chrUn_AAEX03023883:7210-8404	ArcticSpitz_Terriers1	ArcticSpitz_Terriers2	ArcticSpitz_Retrievers	ArcticSpitz_Spaniels	ArcticSpitz_Poodles	MountainDogs_ArcticSpitz	Pointers_ArcticSpitz	Scenthounds_ArcticSpitz	Herders1_ArcticSpitz
chrUn_AAEX03024581:2140-3140	Poodles_LargeMastiff	Poodles_Herders2	Poodles_Retrievers	Pointers_LargeMastiff	Scenthounds_LargeMastiff	Scenthounds_Herders2	Herders1_Poodles	Herders1_Scenthounds	Shepherds_LargeMastiff
chrUn_AAEX03025151:0-1864	Retrievers_LargeMastiff	ArcticSpitz_LargeMastiff	EuropeanSighthound_LargeMastiff	EuropeanSighthound_Terriers2	Scenthounds_LargeMastiff	Toy_EuropeanSighthound	Toy_Scenthounds	Shepherds_Scenthounds
chrUn_AAEX03025151:1864-4401	Retrievers_LargeMastiff	ArcticSpitz_LargeMastiff	EuropeanSighthound_LargeMastiff	Scenthounds_LargeMastiff	Scenthounds_Poodles	Scenthounds_MarketDogs	Scenthounds_Pointers	Shepherds_Scenthounds
chrUn_AAEX03025686:0-1694	Retrievers_LargeMastiff	ArcticSpitz_LargeMastiff	EuropeanSighthound_LargeMastiff	EuropeanSighthound_Terriers2	Scenthounds_LargeMastiff	Scenthounds_Terriers2	Scenthounds_Poodles	Scenthounds_MarketDogs	Shepherds_Scenthounds
chrUn_JH373306:92992-94185	Herders2_Terriers1	Retrievers_Terriers2	Retrievers_Herders2	AncientSighthounds_Retrievers	MountainDogs_Terriers1	MountainDogs_Retrievers	Scenthounds_Retrievers
chrUn_JH373306:94185-95576	Terriers2_Terriers1	Herders2_Terriers1	Retrievers_Terriers2	Retrievers_Herders2	Scenthounds_Terriers1	Scenthounds_Retrievers	Herders1_Herders2
chrUn_JH373306:97340-99980	Terriers2_Terriers1	Herders2_Terriers1	Retrievers_Terriers2	Retrievers_Herders2	TibetanMastiff_Terriers1	MountainDogs_Terriers1	MountainDogs_Retrievers	Scenthounds_Terriers1	Scenthounds_Retrievers
chrUn_JH373398:5425-6890	ArcticSpitz_Terriers1	ArcticSpitz_Terriers2	ArcticSpitz_Retrievers	Pointers_AncientSighthounds	Pointers_ArcticSpitz	Pointers_TibetanMastiff	Pointers_MarketDogs	Herders1_ArcticSpitz
chrUn_JH373398:14248-15959	AncientSighthounds_Retrievers	ArcticSpitz_Terriers1	ArcticSpitz_Terriers2	ArcticSpitz_Herders2	ArcticSpitz_Retrievers	MarketDogs_ArcticSpitz	Pointers_AncientSighthounds	Pointers_ArcticSpitz	Herders1_ArcticSpitz
chrUn_JH373496:31440-37059	Poodles_Terriers2	Poodles_Herders2	ArcticSpitz_Poodles	EuropeanSighthound_Poodles	MountainDogs_Poodles	Pointers_Poodles	Herders1_Poodles
chrUn_JH373963:8534-10889	AncientSighthounds_Poodles	ArcticSpitz_Terriers1	ArcticSpitz_Terriers2	ArcticSpitz_Herders2	ArcticSpitz_Retrievers	ArcticSpitz_Poodles	EuropeanSighthound_ArcticSpitz	Pointers_ArcticSpitz	Herders1_ArcticSpitz
chrUn_JH374065:11685-13150	AncientSighthounds_Retrievers	ArcticSpitz_Terriers1	ArcticSpitz_Terriers2	ArcticSpitz_Retrievers	EuropeanSighthound_ArcticSpitz	MarketDogs_Retrievers	MarketDogs_ArcticSpitz	Pointers_AncientSighthounds	Pointers_ArcticSpitz	Scenthounds_ArcticSpitz	Toy_ArcticSpitz	Herders1_ArcticSpitz
chrUn_JH374074:6910-9819	AncientSighthounds_Herders2	AncientSighthounds_Spaniels	AncientSighthounds_Poodles	ArcticSpitz_Herders2	ArcticSpitz_Spaniels	TibetanMastiff_Spaniels	Pointers_AncientSighthounds	Pointers_TibetanMastiff
chrUn_JH374105:0-1197	TibetanMastiff_Terriers1	TibetanMastiff_Terriers2	TibetanMastiff_Herders2	TibetanMastiff_Spaniels	TibetanMastiff_Poodles	TibetanMastiff_AncientSighthounds	EuropeanSighthound_TibetanMastiff	MountainDogs_TibetanMastiff	MarketDogs_TibetanMastiff	Pointers_TibetanMastiff	Scenthounds_TibetanMastiff	Shepherds_TibetanMastiff
chrUn_JH374105:1197-3536	TibetanMastiff_Terriers1	TibetanMastiff_Terriers2	TibetanMastiff_Herders2	TibetanMastiff_Spaniels	TibetanMastiff_Poodles	TibetanMastiff_AncientSighthounds	EuropeanSighthound_TibetanMastiff	MountainDogs_TibetanMastiff	MarketDogs_TibetanMastiff	Pointers_TibetanMastiff	Scenthounds_TibetanMastiff	Shepherds_TibetanMastiff
chrUn_JH374105:3536-8112	TibetanMastiff_Terriers1	TibetanMastiff_Terriers2	TibetanMastiff_Spaniels	EuropeanSighthound_TibetanMastiff	MountainDogs_TibetanMastiff	MarketDogs_TibetanMastiff	Scenthounds_TibetanMastiff	Shepherds_TibetanMastiff
chrUn_JH374105:8112-9112	TibetanMastiff_Terriers1	TibetanMastiff_Terriers2	TibetanMastiff_Spaniels	TibetanMastiff_Poodles	TibetanMastiff_AncientSighthounds	EuropeanSighthound_TibetanMastiff	MountainDogs_TibetanMastiff	MarketDogs_TibetanMastiff	Scenthounds_TibetanMastiff	Shepherds_TibetanMastiff
