# Supplementary material for: Copy number variation underlies complex phenotypes in domestic dog breeds and other canids
Source: Genome Res. 2021 May;31(5):762–74. doi: 10.1101/gr.266049.120 (PMC8092016; doi:10.1101/gr.266049.120)
Supplement: Supplemental Material [file supp_gr.266049.120_Supplemental_Data.zip › Supplemental Data/Supplemental_Data_S5_ALL-DOG-ACCESSIONS.txt]

AfghanHound03	SRR1061643
Bassett01	SRR1061742,SRR1061743
CaucasianOvcharka01	SRR1061853
ChongqingDog01	SRR1061780,SRR1061781
ChowChow03	SRR1061744,SRR1061745
IstrianShorthairedHound01	SRR1061847
KunmingDog01	SRR1061783,SRR1061788
LabradorRetreiver03	SRR1061722
QingchuanDog01	SRR1061770,SRR1061771
SharPei01	SRR1061746,SRR1061747
ShepherdDog01	SRR1061740,SRR1061741
TibetanMastiffMIX01	SRR1061961
Tornjak01	SRR1061731
XiasiDog01	SRR1061793,SRR1061799
Xoloitzcuintli01	SRR1061729,SRR1061730
VillDog_Borneo01	SRR1061965
VillDog_Borneo02	SRR1061966
VillDog_Borneo03	SRR1061967
VillDog_China04	SRR1061732,SRR1061733
VillDog_China05	SRR1061734,SRR1061735
VillDog_China06	SRR1061736,SRR1061737
VillDog_China07	SRR1061738,SRR1061739
VillDog_China08	SRR1061748,SRR1061753
VillDog_China09	SRR1061804,SRR1061808
VillDog_Egypt01	SRR1061818
VillDog_Egypt02	SRR1061841
VillDog_India01	SRR1061860,SRR1061861
VillDog_India02	SRR1061958
VillDog_India03	SRR1061959,SRR1061960
VillDog_India04	SRR1061962,SRR1061963
VillDog_India05	SRR1061964
VillDog_Lebanon01	SRR1061968
VillDog_Lebanon02	SRR1061969
VillDog_Lebanon03	SRR1061970
VillDog_Namibia01	SRR1061971
VillDog_Namibia02	SRR1061972,SRR1061973
VillDog_Namibia03	SRR1061974,SRR1061975,SRR1061976
VillDog_PapuaNG01	SRR1061977
VillDog_PapuaNG02	SRR1061978,SRR1061979,SRR1061980
VillDog_PapuaNG03	SRR1061981,SRR1061982
VillDog_Portugual01	SRR1061983,SRR1061984
VillDog_Portugual02	SRR1061985,SRR1061986
VillDog_Qatar01	SRR1062005,SRR1062006
VillDog_Qatar02	SRR1062016
VillDog_Taiwan01	SRR1062024,SRR1062028
VillDog_Vietnam01	SRR1062042
VillDog_Vietnam02	SRR1062046
VillDog_Vietnam03	SRR1062054,SRR1062055
VillDog_Vietnam04	SRR1062072,SRR1062078
VillDog_Vietnam05	SRR1062090
VillDog_Vietnam06	SRR1062100
AndeanFox01	SRR1066702,SRR1066703
Basenji01	PRJNA448733
Dingo01	PRJNA448733
Wolf05	PRJNA448733
Wolf06	PRJNA448733
Wolf07	PRJNA448733
GoldenJackal01	PRJNA448733
Beagle03	ERR436043
Beagle02	SRR578193,SRR578194,SRR578195,SRR578196,SRR619818
NorwegianLundehund01	SRR652198
BelgianMalinois01	SRR782084,SRR782085
GermanShepherd01	SRR782082,SRR782083
TibetanMastiff01	SRR782081
VillDog_China01	SRR781830,SRR781888,SRR781955
VillDog_China02	SRR782079
VillDog_China03	SRR782080
Wolf01	SRR780873,SRR780874,SRR780932,SRR780933
Wolf02	SRR781456,SRR781457
Wolf03	SRR781639,SRR781706
Wolf04	SRR776307,SRR776429,SRR776430,SRR776431,SRR776432,SRR776433,SRR776434,SRR776435
AfghanHound01	SRR901745
AfghanHound02	SRR901746
Jindo01	DRR001566
BorderCollie01	SRR654728
CockerSpaniel03	ERR175559,ERR170576
CTVT_CockerSpaniel01	ERR022548,ERR035373,ERR035374,ERR035375,ERR035376,ERR035377,ERR035378,ERR035379,ERR035380
VillDog_Australia01	ERR170575,ERR175558
CTVT_VillDog_Australia01	ERR022547,ERR029556,ERR029557,ERR029558,ERR029559,ERR029560,ERR029561,ERR029562,ERR029563,ERR035365,ERR035366,ERR035367,ERR035368,ERR035369,ERR035370,ERR035371,ERR035372
TibetanMastiff11	SRR1138369
TibetanMastiff10	SRR1138368
TibetanMastiff09	SRR1138367
TibetanMastiff08	SRR1138365
TibetanMastiff07	SRR1138364
TibetanMastiff06	SRR1138363
TibetanMastiff05	SRR1138362
TibetanMastiff04	SRR1138361
TibetanMastiff03	SRR1138360
TibetanMastiff02	SRR1105792
VillDog_China40	SRR1138349
VillDog_China41	SRR1138350
VillDog_China42	SRR1138351
VillDog_China43	SRR1138352
VillDog_China44	SRR1138353
VillDog_China45	SRR1138354
VillDog_China46	SRR1138355
VillDog_China47	SRR1138357
VillDog_China48	SRR1138358
VillDog_China49	SRR1138359
VillDog_China39	SRR1138348
VillDog_China38	SRR1138347
VillDog_China37	SRR1138346
VillDog_China36	SRR1138345
VillDog_China35	SRR1138344
VillDog_China34	SRR1138343
VillDog_China33	SRR1138342
VillDog_China32	SRR1138340
VillDog_China31	SRR1138338
VillDog_China30	SRR1138337
VillDog_China20	SRR1138313
VillDog_China21	SRR1138314
VillDog_China22	SRR1138315
VillDog_China23	SRR1138316
VillDog_China24	SRR1138317
VillDog_China25	SRR1138318
VillDog_China26	SRR1138331
VillDog_China27	SRR1138332
VillDog_China28	SRR1138333
VillDog_China29	SRR1138334
VillDog_China10	SRR1134656
VillDog_China11	SRR1135309
VillDog_China12	SRR1135544
VillDog_China13	SRR1137077
VillDog_China14	SRR1137093
VillDog_China15	SRR1138308
VillDog_China16	SRR1138309
VillDog_China17	SRR1138310
VillDog_China18	SRR1138311
VillDog_China19	SRR1138312
GermanShepherd02	SRR1122359
GermanShepherd03	SRR1124049
GermanShepherd04	SRR1124304
GermanShepherd05	SRR1130247
GermanShepherd06	SRR1130350
GermanShepherd07	SRR1131449
GermanShepherd08	SRR1131528
GermanShepherd09	SRR1132487
GermanShepherd10	SRR1132488
GermanShepherd11	SRR1134655
ToyPoodle01	PRJNA448733
SaintBernard01	PRJNA448733
CockerSpaniel01	PRJNA448733
ShetlandSheepdog01	PRJNA448733
Saluki01	PRJNA448733
Chihuahua01	PRJNA448733
ChowChow02	PRJNA448733
SiberianHusky01	PRJNA448733
Bulldog01	PRJNA448733
ChowChow01	PRJNA448733
Beagle01	PRJNA448733
FlatcoatedRetreiver01	PRJNA448733
EnglishMastiff01	PRJNA448733
IrishWolfhound01	PRJNA448733
Rottweiler01	PRJNA448733
Pekingese01	PRJNA448733
FlatcoatedRetreiver02	PRJNA448733
Bloodhound01	PRJNA448733
BelgianTurvuren01	PRJNA448733
BelgianSheepdog01	PRJNA448733
BerneseMountainDog01	PRJNA448733
GreatDane01	PRJNA448733
ScottishTerrier01	PRJNA448733
AustralianTerrier01	PRJNA448733
Beagle04	PRJNA448733
BorderCollie02	PRJNA448733
BorderCollie03	PRJNA448733
BorderCollie04	PRJNA448733
BrittanySpaniel01	PRJNA448733
CavalierKCSpaniel01	PRJNA448733
ClumberSpaniel01	PRJNA448733
CockerSpaniel02	PRJNA448733
Doberman01	PRJNA448733
DogueDeBordeaux01	PRJNA448733
EnglishPointer01	PRJNA448733
GoldenRetreiver01	PRJNA448733
GreatPyrenees01	PRJNA448733
GreyhoundRacing01	PRJNA448733
ItalianGreyhound01	PRJNA448733
ItalianGreyhound02	PRJNA448733
LabradorRetreiver04	PRJNA448733
PortuguesePointer01	PRJNA448733
Pug_5Pooled	PRJNA448733
Pug01	PRJNA448733
Pug02	PRJNA448733
Pug03	PRJNA448733
Pug04	PRJNA448733
Pug05	PRJNA448733
RhodesianRidgeback01	PRJNA448733
Saluki02	PRJNA448733
StandardPoodle01	PRJNA448733
WestHighlandWhiteTerr01	PRJNA448733
Wolf08	PRJNA448733
Dachshund01	PRJNA448733
LabradorRetreiver01	PRJNA448733
LabradorRetreiver02	PRJNA448733
Pomeranian01	PRJNA448733
Rottweiler02	PRJNA448733
	PRJNA448733
89974_N	SRR1574825,SRR1582498,SRR1582543,SRR1582547
26436_N	SRR1574773,SRR1582213,SRR1582467,SRR1583885
26436_T	SRR1574896,SRR1582591,SRR1582638,SRR1582753
26458_N	SRR1574774,SRR1582330,SRR1582527,SRR1583561
26458_T	SRR1574776,SRR1582457,SRR1582535,SRR1582550
29147_N	SRR1574798,SRR1582439,SRR1582441,SRR1582495
29147_T	SRR1574799,SRR1582446,SRR1582464,SRR1583712
34710_N	SRR1574895,SRR1582494,SRR1582526,SRR1582532
34710_T	SRR1574782,SRR1582438,SRR1582639,SRR1583713
393483_N	SRR1574775,SRR1582249,SRR1582369,SRR1582572
393483_T	SRR1574897,SRR1574899,SRR1582451,SRR1582468
408985_N	SRR1574809,SRR1582463,SRR1582491,SRR1583657
408985_T	SRR1574800,SRR1582460,SRR1582504,SRR1582505
MB140_N	SRR1574810,SRR1582444,SRR1582454,SRR1582490,SRR1582541,SRR1582542
MB140_T	SRR1574784,SRR1582370,SRR1582449,SRR1582459,SRR1582534,SRR1582749
MB2A11_N	SRR1574819,SRR1574820,SRR1582493,SRR1582548,SRR1582549,SRR1582637
MB2A11_T	SRR1574818,SRR1582445,SRR1582453,SRR1582465,SRR1582496,SRR1582546
MB2C13_N	SRR1574813,SRR1582456,SRR1582458,SRR1583637,SRR1583683,SRR1583684
MB2C13_T	SRR1574821,SRR1574822,SRR1574823,SRR1582392,SRR1582455,SRR1582497
NEWME_N	SRR1574783,SRR1574789,SRR1582447,SRR1582450,SRR1582540,SRR1583886
NEWME_T	SRR1574790,SRR1582452,SRR1582528,SRR1582529,SRR1582533,SRR1582752
SHAKI_N	SRR1574777,SRR1582368,SRR1582371,SRR1582413,SRR1582545,SRR1583677
SHAKI_T	SRR1574791,SRR1582367,SRR1582440,SRR1582448,SRR1582466,SRR1582503
ChineseCrested01	SRR1594157
Eurasier01	ERR475426
Kromfohrlander01	ERR475362
CleftMix01	PRJNA448733
CleftMix02	PRJNA448733
CleftMix03	PRJNA448733
CleftMix04	PRJNA448733
CleftMix05	PRJNA448733
Borzoi01	PRJNA448733
FlatcoatedRetriever03	PRJNA448733
IrishWaterSpaniel01	PRJNA448733
Samoyed01	PRJNA448733
ScottishTerrier02	PRJNA448733
WestHighlandWhiteTerr02	PRJNA448733
PoodleSilverMini01	PRJNA448733
BostonTerrier01	PRJNA448733
PembrokeWelshCorgi01	SRR1634459
PembrokeWelshCorgi02	SRR1635701
PembrokeWelshCorgi03	SRR1635712
UnknownBreed01	PRJNA448733
AiredaleTerrier01	PRJNA448733
AiredaleTerrier02	PRJNA448733
Basenji02	PRJNA448733
Basenji03	PRJNA448733
Chihuahua02	PRJNA448733
ChineseCrested02	PRJNA448733
CockerSpaniel04	PRJNA448733
CockerSpaniel05	PRJNA448733
CockerSpaniel06	PRJNA448733
CockerSpaniel07	PRJNA448733
CockerSpaniel08	PRJNA448733
CockerSpaniel09	PRJNA448733
EnglishSpringerSpaniel01	PRJNA448733
GermanShepherd12	PRJNA448733
JackRussellTerrier01	PRJNA448733
KerryBlueTerrier01	PRJNA448733
KerryBlueTerrier02	PRJNA448733
LabradorRetreiver01	PRJNA448733
LabradorRetreiver02	PRJNA448733
MiniatureSchnauzer01	PRJNA448733
PembrokeWelshCorgi04	PRJNA448733
PembrokeWelshCorgi05	PRJNA448733
PortuguesePodengo01	PRJNA448733
Wolf09	PRJNA448733
Wolf10	PRJNA448733
Wolf11	PRJNA448733
Wolf12	PRJNA448733
Wolf13	PRJNA448733
Wolf14	PRJNA448733
Wolf15	PRJNA448733
Wolf16	PRJNA448733
Wolf17	PRJNA448733
NovaScotiaDuckTollingRetriever01	SAMN03323675
EnglishPointer02	SAMN03580383
CaneCorso01	PRJNA448733
Rottweiler03	PRJNA448733
Rottweiler04	PRJNA448733
LabradorRetriever10	PRJNA448733
SpanishWaterDog01	SAMEA3164479
LabradorRetriever11	SAMN02921307
LabradorRetriever12	SAMN04196865
SiberianHusky02	PRJNA448733
CockerSpanielEnglish02	SAMN03323672
SiberianHusky03	PRJNA448733
CockerSpanielEnglish03	SAMN03323673
Sloughi01	PRJNA448733
SiberianHusky04	PRJNA448733
CockerSpanielEnglish04	SAMN02921306
BergerPicard01	PRJNA448733
Sloughi02	PRJNA448733
CockerSpanielEnglish05	PRJNA448733
BergerPicard02	PRJNA448733
Sloughi03	PRJNA448733
Eurasier02	PRJNA448733
BergerPicard03	PRJNA448733
BerneseMountainDog02	PRJNA448733
Sloughi04	PRJNA448733
PetitBassetGriffonVendeen01	PRJNA448733
NorwegianElkhound01	PRJNA448733
AmericanHairlessTerrier01	PRJNA448733
SwedishLapphund01	PRJNA448733
Dhole01	PRJNA448733
BergerBlancSuisse01	PRJNA448733
EnglishMastiff02	SAMN03580412
Whippet01	PRJNA448733
Elo01	PRJNA448733
AfghanHound04	PRJNA448733
BeardedCollie01	PRJNA448733
BeardedCollie02	PRJNA448733
BeardedCollie03	PRJNA448733
BeardedCollie04	PRJNA448733
GermanWirehairedPointer01	PRJNA448733
BeardedCollie05	PRJNA448733
BeardedCollie06	PRJNA448733
CarolinaDog01	PRJNA448733
BeardedCollie07	PRJNA448733
PeruvianHairless01	PRJNA448733
StandardPoodle02	SAMN03580380
GoldenRetriever06	SAMN03275923
ChineseIndigenousDog10	PRJNA448733
StandardPoodle03	SAMN03580408
GoldenRetriever07	SAMN03275922
Coonhound01	PRJNA448733
ChineseIndigenousDog11	PRJNA448733
GoldenRetriever08	SAMN03275922
ChineseIndigenousDog12	PRJNA448733
GoldenRetriever09	SAMN03275924
ChineseIndigenousDog13	PRJNA448733
Wolf30	SAMN02921322
ChineseIndigenousDog14	PRJNA448733
Wolf31	PRJNA448733
Wolf18	SAMN02921310
ChineseIndigenousDog15	PRJNA448733
BorderCollie05	SAMN03580389
Wolf32	PRJNA448733
Wolf19	SAMN02921311
Wolf33	PRJNA448733
NewGuineaSingingDog01	PRJNA448733
AiredaleTerrier05	PRJNA448733
Wolf34	PRJNA448733
MexicanHairless01	PRJNA448733
JackRussellTerrier02	SAMN03580384
IrishTerrier01	PRJNA448733
Greyhound01	PRJNA448733
Wolf35	PRJNA448733
JackRussellTerrier03	SAMN03580400
Greyhound02	SAMN03067872
Wolf36	PRJNA448733
JackRussellTerrier04	SAMN03580404
Greyhound03	SAMN03067873
Dalmatian01	PRJNA448733
Coyote01	SAMN02921301
Wolf37	PRJNA448733
JackRussellTerrier05	PRJNA448733
Coyote02	SAMN02921302
Wolf38	PRJNA448733
Coyote03	SAMN02921303
RhodesianRidgeback02	PRJNA448733
RhodesianRidgeback03	PRJNA448733
Greyhound07	SAMN03067890
TibetanTerrier01	SAMN03580403
ScottishDeerhound01	SAMN03580401
SaintBernard02	SAMN03580386
Greyhound08	SAMN03068228
FrenchBulldog01	PRJNA448733
TibetanTerrier02	SAMN03580406
AmericanStaffordshireTerrier01	PRJNA448733
GreaterSwissMountainDog01	PRJNA448733
EntlebucherSennenhund01	PRJNA448733
EntlebucherSennenhund02	PRJNA448733
EastSiberianLaika01	PRJNA448733
LapponianHerder01	PRJNA448733
EntlebucherSennenhund03	PRJNA448733
FonniDog01	PRJNA448733
EntlebucherSennenhund04	PRJNA448733
EntlebucherSennenhund05	PRJNA448733
EntlebucherSennenhund06	PRJNA448733
AlaskanMalamute01	PRJNA448733
EntlebucherSennenhund07	PRJNA448733
AlaskanMalamute02	PRJNA448733
EntlebucherSennenhund08	PRJNA448733
Lowchen01	SAMN04196863
ChineseCrested05	SAMN02921308
ScottishTerrier03	SAMN03580394
ScottishTerrier04	PRJNA448733
WestHighlandWhiteTerr03	SAMN03580395
SpanishGalgo01	PRJNA448733
BouvierDesFlandres01	PRJNA448733
WestHighlandWhiteTerr04	SAMN03580396
WestHighlandWhiteTerr05	SAMN03580397
LabradorRetriever05	PRJNA448733
WestHighlandWhiteTerr06	SAMN03580398
LabradorRetriever06	PRJNA448733
LabradorRetriever07	SAMN03580399
WestHighlandWhiteTerr08	PRJNA448733
LabradorRetriever08	PRJNA448733
WestHighlandWhiteTerr09	PRJNA448733
SoftCoatedWheatenTerrier01	SAMN03323670
LabradorRetriever09	PRJNA448733
GreenlandDog01	PRJNA448733
BullTerrier01	PRJNA448733
SoftCoatedWheatenTerrier02	SAMN03323671
BullTerrier02	PRJNA448733
Boxer01	SAMN02921305
SoftCoatedWheatenTerrier03	SAMN03580410
AustralianCattleDog01	SAMN03323677
YorkshireTerrier01	PRJNA448733
SoftCoatedWheatenTerrier04	SAMN03580411
AustralianCattleDog02	PRJNA448733
Saluki03	PRJNA448733
IrishWaterSpaniel02	PRJNA448733
AustralianCattleDog03	PRJNA448733
IrishWaterSpaniel03	PRJNA448733
Jamthund01	PRJNA448733
LagottoRomagnolo01	PRJNA448733
GermanShepherd13	SAMN03580402
LagottoRomagnolo02	PRJNA448733
LagottoRomagnolo03	PRJNA448733
LagottoRomagnolo04	PRJNA448733
ShibaInu01	SAMN04196861
BorderTerrier01	SAMN03580407
Landseer01	SAMEA3402917
EnglishSpringerSpaniel02	SAMN03580391
BorderTerrier02	PRJNA448733
BelgianMalinois02	PRJNA448733
EnglishSpringerSpaniel03	PRJNA448733
BlackRussianTerrier01	SRR1784051
BorderTerrier03	PRJNA448733
BelgianMalinois03	PRJNA448733
Chinook01	SAMN03580382
GoldenRetriever10	SAMN03323669
ChineseIndigenousDog01	PRJNA448733
FinnishLapphund01	PRJNA448733
ChineseIndigenousDog02	PRJNA448733
IndigenousDogVietnam01	PRJNA448733
GoldenRetriever12	SAMN03580402
ChineseIndigenousDog03	PRJNA448733
Wolf20	SAMN02921312
IndigenousDogVietnam02	PRJNA448733
GoldenRetriever13	PRJNA448733
ChineseIndigenousDog04	PRJNA448733
Wolf21	SAMN02921313
IndigenousDogVietnam03	PRJNA448733
ChineseIndigenousDog05	PRJNA448733
Wolf22	SAMN02921314
IndigenousDogVietnam04	PRJNA448733
ChineseIndigenousDog06	PRJNA448733
Wolf23	SAMN02921315
IndigenousDogVietnam05	PRJNA448733
ChineseIndigenousDog07	PRJNA448733
Wolf24	SAMN02921316
PortugeseWaterDog01	PRJNA448733
ChineseIndigenousDog08	PRJNA448733
Wolf25	SAMN02921317
EnglishSetter01	PRJNA448733
CockerSpanielAmerican03	PRJNA448733
ChineseIndigenousDog09	PRJNA448733
WolfTibetan01	PRJNA448733
Wolf26	SAMN02921318
Samoyed02	PRJNA448733
CockerSpanielAmerican04	PRJNA448733
BorderCollie04n	PRJNA448733
WolfTibetan02	PRJNA448733
Wolf27	SAMN02921319
StandardSchnauzer01	SAMN03323676
CockerSpanielAmerican05	PRJNA448733
WolfTibetan03	PRJNA448733
Wolf28	SAMN02921320
GordonSetter01	PRJNA448733
CockerSpanielAmerican06	PRJNA448733
WolfTibetan04	PRJNA448733
Wolf29	SAMN02921321
WolfTibetan05	PRJNA448733
Doberman02	SAMN03580409
WolfTibetan06	PRJNA448733
Doberman03	PRJNA448733
WolfTibetan07	PRJNA448733
WolfTibetan08	PRJNA448733
Doberman05	PRJNA448733
IndigenousDogNigeria01	PRJNA448733
IndigenousDogNigeria02	PRJNA448733
IndigenousDogNigeria03	PRJNA448733
Kommondor01	PRJNA448733
IrishSetter01	PRJNA448733
IndigenousDogNigeria04	PRJNA448733
ShetlandSheepdog02	SAMN03580413
Chihuahua03	PRJNA448733
